# Supplementary material for: Functional and Evolutionary Significance of Human MicroRNA Seed Region Mutations
Source: PLoS One. 2014 Dec 12;9(12):e115241. doi: 10.1371/journal.pone.0115241 (PMC4264867; doi:10.1371/journal.pone.0115241)
Supplement: S1 Table — Target overlap for miRNAs with identical seeds. Predicted (miRanda-mirSVR) overlap (cosine similarity) in target genes for all pairs of miRNAs with identical seed regions. (XLSX) [file pone.0115241.s003.xlsx]

## Sheet: Sheet 1
Table S1 Target overlap for miRNAs with identical seeds. This table shows the overlap, as measured by the cosine similarity, for all pairs of miRNAs with identical seed regions.
	LET7a	LET7b	LET7c	LET7d	LET7e	LET7f	LET7g	LET7i	MIR1	MIR100	MIR103	MIR106a	MIR106b	MIR10a	MIR124	MIR125a-5p	MIR1271	MIR1297	MIR130a	MIR130b	MIR132	MIR133a	MIR135a	MIR141	MIR146a	MIR148a	MIR148b	MIR15a	MIR15b	MIR16	MIR17	MIR181a	MIR181b	MIR181c	MIR18a	MIR190	MIR192	MIR193a-3p	MIR195	MIR196a	MIR199a-5p	MIR19a	MIR200b	MIR200c	MIR204	MIR206	MIR208a	MIR20a	MIR20b
LET7b	90.6771
LET7c	94.6281	93.3872
LET7d	92.4245	88.3214	90.2525
LET7e	88.0191	86.522	86.7674	86.4031
LET7f	92.0089	87.966	90.2178	90.0528	87.1929
LET7g	87.3699	85.1435	85.2552	85.7159	84.2294	86.9953
LET7i	85.4941	87.1666	85.9386	84.6834	84.1752	85.3538	90.475
MIR106b												92.6627
MIR107											100
MIR10b														89.8904
MIR125b																93.6983
MIR130b																			86.7104
MIR133b																						100
MIR135b																							92.7902
MIR146b-5p																									92.6845
MIR148b																										90.8874
MIR152																										86.5573	88.3646
MIR15b																												91.6428
MIR16																												87.6245	85.042
MIR17												100	92.6627
MIR181b																																86.4302
MIR181c																																90.2554	85.11
MIR181d																																83.5432	91.777	82.9795
MIR18b																																			91.9339
MIR190b																																				86.8283
MIR193b																																						89.8924
MIR195																												87.9155	85.2966	91.0734
MIR196b																																								89.738
MIR199b-5p																																									88.9285
MIR19b																																										94.0761
MIR200a																								95.0336
MIR200c																																											93.4395
MIR206									92.4168
MIR208b																																															92.0664
MIR20a												94.3706	90.296																		94.3706
MIR20b												93.478	91.9806																		93.478																	94.2797
MIR211																																													93.0805
MIR212																					90.5654
MIR215																																					100
MIR222
MIR23b
MIR26a																		88.9294
MIR26b																		89.886
MIR27b
MIR29b
MIR29c
MIR301a																			77.6672	76.9981
MIR301b																			78.6852	78.9375
MIR302b
MIR302c
MIR302d
MIR302e
MIR30b
MIR30c
MIR30d
MIR30e
MIR32
MIR320b
MIR320c
MIR320d
MIR330-5p
MIR33b
MIR34c-5p
MIR362-3p
MIR363
MIR367
MIR372
MIR373
MIR374b
MIR376b
MIR381
MIR422a
MIR424																												85.9141	87.4852	84.5184									83.3596
MIR429																																											91.6026	90.1839
MIR449a
MIR449b
MIR454																			79.321	77.046
MIR497																												89.4635	90.3783	84.7881									85.79
MIR506															91.7123
MIR519d												89.3386	90.0804																		89.3386																	87.4253	88.5444
MIR520a-3p
MIR520b
MIR520c-3p
MIR520d-3p
MIR520e
MIR551b
MIR590-5p
MIR613									84.2803																																					84.1317
MIR708
MIR92a
MIR92b
MIR93												88.3799	88.8801																		88.3799																	88.9074	89.1782
MIR96																	85.311
MIR98	89.1066	86.7194	88.5144	86.8854	84.5357	89.0718	84.7557	84.3596
MIR99a										75.7372
MIR99b										70.7704
[truncated: 47 more columns]
