# Supplementary material for: Functional and Evolutionary Significance of Human MicroRNA Seed Region Mutations
Source: PLoS One. 2014 Dec 12;9(12):e115241. doi: 10.1371/journal.pone.0115241 (PMC4264867; doi:10.1371/journal.pone.0115241)
Supplement: S2 Table — Target overlap for miRNAs with non-identical seeds. Predicted (miRanda-mirSVR) overlap (cosine similarity) in target genes for all pairs of miRNAs with non-identical seed regions. (XLSX) [file pone.0115241.s004.xlsx]

## Sheet: sheet 1
Table S2. Target overlap for miRNAs with non-identical seeds. This table shows the overlap, as cosine similarity, for all pairs of miRNAs with non-identical seed regions.
	LET7a	LET7b	LET7c	LET7d	LET7e	LET7f	LET7g	LET7i	MIR1	MIR100	MIR101	MIR103	MIR106a	MIR106b	MIR107	MIR10a	MIR10b	MIR122	MIR124	MIR125a-3p	MIR125a-5p	MIR125b	MIR126	MIR127-3p	MIR1271	MIR128	MIR129-5p	MIR1297	MIR130a	MIR130b	MIR132	MIR133a	MIR133b	MIR134	MIR135a	MIR135b	MIR136	MIR137	MIR138	MIR139-5p	MIR140-5p	MIR141	MIR142-3p	MIR143	MIR144	MIR145	MIR146a	MIR146b-5p	MIR148a
MIR1	14.2946	14.6487	14.6388	13.9672	14.5106	14.4411	14.3989	14.0101
MIR100	4.36644	4.63683	4.36017	4.42801	4.43473	4.18669	4.63944	4.63032	6.45192
MIR101	16.4591	15.8304	16.0879	16.4895	16.0708	16.339	16.3804	15.9555	21.0104	7.96646
MIR103	14.7439	14.8829	14.5683	14.1676	14.9951	15.2453	15.5543	15.371	18.5571	6.08568	19.514
MIR106a	16.3322	16.458	16.488	16.1985	16.3029	16.7536	16.1122	16.5678	20.1382	6.05339	22.917	19.377
MIR106b	15.5747	15.8061	15.6896	15.5156	15.702	15.9184	15.3166	15.8292	20.0199	5.9226	22.2487	19.126
MIR107	14.7439	14.8829	14.5683	14.1676	14.9951	15.2453	15.5543	15.371	18.5571	6.08568	19.514		19.377	19.126
MIR10a	13.9844	14.0147	13.9643	13.6014	15.1277	14.3675	14.7772	15.1247	14.0631	9.82644	14.5028	13.6117	16.0605	15.6376	13.6117
MIR10b	13.2762	13.6459	13.1915	13.2635	14.6759	13.9392	14.1737	14.5352	13.7064	10.3449	14.2	13.0729	15.8371	15.6454	13.0729
MIR122	12.4008	13.0645	12.9244	12.0947	11.9459	12.8874	12.4015	13.0462	14.009	5.14253	12.4154	12.4466	14.1621	13.5954	12.4466	10.9301	10.4498
MIR124	13.8091	14.1643	14.2025	14.1088	14.6892	14.1619	14.428	14.0933	17.8201	6.25082	19.9797	18.9992	21.6582	20.7116	18.9992	14.7987	14.8286	12.4261
MIR125a-3p	15.56	15.7184	15.6342	15.3384	15.6176	16.1669	16.3965	16.2689	17.2633	6.38361	16.663	16.6258	18.6155	18.5436	16.6258	15.642	14.9588	14.0004	16.5495
MIR125a-5p	11.8217	11.62	11.6675	11.849	11.7124	11.3604	11.4906	11.6037	12.5262	3.28408	10.9294	12.1931	13.5602	12.7497	12.1931	10.8582	10.2848	9.87554	12.418	13.8537
MIR125b	11.7623	11.1388	11.5331	11.7126	11.6584	11.2885	11.4255	11.473	12.207	3.18652	10.3489	12.0624	13.2614	12.4671	12.0624	11.1941	10.522	9.76378	11.8468	13.9253
MIR126	2.3064	2.60607	2.30309	2.00479	2.25882	2.29651	2.60754	2.92772	3.28626	0.926085	3.417	2.06648	2.5694	1.83623	2.06648	2.18403	2.25819	1.16415	5.62724	2.49049	0.78717	0.811521
MIR127-3p	5.33676	5.59617	5.3291	5.74002	5.7018	5.15285	5.43934	5.58832	4.6923	1.36364	5.31097	5.2163	4.66616	4.24883	5.2163	2.8586	2.77094	3.23789	4.36104	5.7045	4.63635	4.58062	0.926085
MIR1271	12.5006	12.7157	12.7827	12.3112	13.0078	12.9856	12.7228	13.1725	16.4024	6.7568	16.7244	16.6926	18.0904	18.3734	16.6926	12.5487	12.6316	12.7406	15.5044	14.2338	9.61996	9.10343	2.06493	5.40544
MIR128	15.593	15.6606	15.4721	15.4626	15.5129	15.5262	16.1575	15.9309	17.4941	4.99297	20.5976	18.3479	20.7793	19.8786	18.3479	13.7922	13.866	13.7734	18.7624	18.7321	12.6142	12.2752	5.65145	5.96383	16.648
MIR129-5p	18.7648	18.3393	18.5225	18.5045	18.0397	18.7703	19.0751	18.3136	22.1774	5.45609	25.7236	21.9919	26.2388	25.4486	21.9919	18.3479	17.542	14.2253	21.7532	20.2522	13.2431	12.8559	3.21134	5.81983	19.1947	20.8284
MIR1297	15.2767	15.3094	15.4105	15.2814	15.1142	15.9873	15.5236	16.0575	18.8459	7.74057	20.0283	19.3675	22.1243	22.0497	19.3675	15.3273	14.7794	11.2603	18.6831	15.8851	10.8003	10.5584	3.86824	4.2354	15.1427	18.7165	24.1146
MIR130a	15.4149	15.4378	15.6418	15.4805	15.2434	15.6468	15.6932	16.0071	20.5809	6.44989	22.8068	20.1136	32.0166	31.7733	20.1136	16.0929	15.6137	13.3957	19.8202	18.0996	11.8587	11.5497	2.85672	6.16946	17.8728	21.2633	25.1337	22.2557
MIR130b	15.7518	15.6226	15.5314	15.6223	15.5239	15.9802	16.1214	15.9919	20.5703	6.82203	23.245	20.4154	32.254	32.0616	20.4154	15.9245	15.3902	13.3011	19.9029	18.6374	12.3666	12.3222	3.40386	5.569	18.1088	20.6459	25.2904	22.4117
MIR132	14.2035	14.1484	14.0232	14.1872	13.7536	14.249	14.8431	15.3411	17.4781	4.65254	23.258	17.5102	21.4445	21.2982	17.5102	14.0988	13.4797	12.3888	18.6231	16.2341	11.1623	10.6528	2.4462	5.25286	14.7243	21.7979	23.0191	19.2407	20.5092	21.0539
MIR133a	11.3827	11.595	11.2975	10.6338	11.5532	11.1965	11.738	11.5106	12.6979	4.65358	13.1759	12.9183	14.4175	13.8955	12.9183	10.2888	9.92899	9.26224	13.7664	13.0941	9.31197	8.92039	5.13561	3.49018	11.6013	13.9035	16.1887	12.5848	13.4578	14.2537	12.0361
MIR133b	11.3827	11.595	11.2975	10.6338	11.5532	11.1965	11.738	11.5106	12.6979	4.65358	13.1759	12.9183	14.4175	13.8955	12.9183	10.2888	9.92899	9.26224	13.7664	13.0941	9.31197	8.92039	5.13561	3.49018	11.6013	13.9035	16.1887	12.5848	13.4578	14.2537	12.0361
MIR134	12.2164	12.6356	12.4491	11.7533	12.6392	12.4135	13.0146	13.9168	12.6105	3.69778	15.0515	12.2366	16.4639	16.609	12.2366	11.9736	11.0921	11.9529	13.4026	16.9948	10.7015	10.2611	3.94628	6.16297	13.2838	15.9572	16.6741	14.0311	15.8064	15.5869	15.6396	9.83991	9.83991
MIR135a	15.1408	15.2109	15.2654	15.5524	15.3546	15.5622	14.833	15.2378	19.0426	5.90294	21.3159	19.0796	20.6052	20.22	19.0796	15.432	14.5055	12.6549	19.7123	17.1462	12.8938	11.8491	4.75469	6.45205	17.5494	19.8963	24.4973	20.0692	20.5804	21.1499	19.2184	14.0543	14.0543	16.007
MIR135b	14.1931	14.3772	14.4711	14.5952	14.4367	14.5289	13.9419	14.4553	18.6038	6.71871	20.6155	19.2311	20.0001	19.3879	19.2311	15.4599	14.5628	12.4342	19.4279	16.2281	13.0875	12.0204	4.56287	6.01884	16.8016	20.0734	23.8582	19.7437	20.855	21.1793	18.6252	14.0914	14.0914	15.3995
MIR136	16.4624	16.549	16.2551	16.3215	16.7533	16.7124	17.3316	17.0706	18.6793	5.81617	23.0895	20.4769	22.6274	22.1858	20.4769	17.2219	16.5986	14.1352	18.4766	19.3874	13.4579	12.9115	2.89661	5.81617	18.3961	19.9157	26.2707	22.0515	21.9283	22.2881	20.3134	15.8236	15.8236	15.1208	23.5377	22.8855
MIR137	15.0188	15.0387	15.0931	14.89	15.3669	16.0056	15.0472	15.6808	19.8394	6.20388	23.3468	20.3782	23.4239	22.8446	20.3782	14.7899	14.2508	14.128	18.9348	17.9331	12.8966	12.6456	3.29731	4.99008	16.5395	20.5346	25.3981	22.4468	22.8816	22.4308	20.3949	13.865	13.865	14.9422	22.891	22.6344	23.8146
MIR138	14.7876	15.1023	15.0369	14.8314	15.2252	14.7782	15.0037	14.8138	14.8325	6.24214	16.1035	15.3848	16.685	16.1287	15.3848	14.6613	13.6123	11.2917	13.9254	16.5593	11.9057	11.2067	2.17131	4.71967	12.221	16.352	17.6251	12.7676	14.2302	15.0623	13.8743	12.8592	12.8592	14.4497	16.7369	16.6904	16.7969	16.3526
MIR139-5p	13.5465	13.1142	13.2453	13.1079	13.4881	13.7694	13.345	13.6531	18.5778	5.55262	28.2925	17.9531	20.1593	20.4016	17.9531	14.2174	14.3134	11.5004	16.6923	14.648	10.3159	10.2875	1.93934	3.01428	15.9773	17.3297	22.6823	19.1153	21.6306	21.7209	18.3336	12.9259	12.9259	12.23	19.4526	19.1506	20.1644	19.6759	13.0719
MIR140-5p	13.1022	13.0126	13.0242	12.6256	12.3093	12.8689	13.5477	13.287	17.4168	6.16547	17.6765	16.1481	18.123	17.7	16.1481	14.7368	14.6955	13.4759	14.8682	16.3814	10.6229	10.0024	3.39498	4.33249	13.7474	15.9652	20.3574	16.8118	17.631	17.9658	16.2857	12.3683	12.3683	14.0078	17.3119	16.9335	17.7208	17.6507	14.2324	15.8192
MIR141	16.7237	16.5786	16.7888	16.5525	16.5533	16.9184	17.6467	17.4359	22.604	6.14201	24.628	22.456	25.1787	24.6051	22.456	18.2294	17.2692	13.9186	20.7251	19.2891	13.7443	13.5653	3.31995	5.64062	18.3999	20.8827	26.8486	23.0775	22.3877	22.1145	21.2316	15.9876	15.9876	16.0726	21.8052	21.4613	24.5217	24.0628	17.6334	21.4369	18.6104
MIR142-3p	11.9201	12.1781	12.2337	11.9539	11.8688	11.7371	12.3815	13.011	14.531	4.28104	15.3953	15.3675	16.8869	16.3968	15.3675	12.1447	11.8763	9.82716	12.7983	12.7364	9.65093	9.54172	3.41301	3.53651	12.8658	15.1072	17.3773	16.2671	17.0528	16.8754	14.1351	11.5924	11.5924	11.8973	15.4588	15.1892	16.8834	17.0099	11.596	14.4221	13.8518	18.1703
MIR143	16.1184	15.7871	15.644	16.2948	16.6219	16.1493	16.7398	16.6078	17.5743	6.77442	19.2676	18.5808	20.1659	19.8685	18.5808	14.9779	14.5114	13.6609	16.4295	18.7664	13.6758	12.8621	2.01281	4.93968	14.7381	17.8283	21.1949	18.1389	18.0674	18.4154	17.3816	13.847	13.847	15.2538	19.4791	19.2097	20.3865	19.5139	16.167	15.615	16.7634	19.8879	15.1996
MIR144	17.0595	16.3072	16.3397	16.4616	16.5371	17.0731	17.2635	17.3585	24.3861	6.60524	39.1148	23.5123	26.9461	26.5054	23.5123	17.9333	17.3989	14.1462	21.9065	19.2252	12.6845	12.273	4.2366	5.50437	20.3192	23.2148	29.2344	27.4721	26.4503	26.7131	26.696	15.2362	15.2362	16.869	25.9331	24.7473	25.8771	27.2198	16.9207	31.2079	20.8962	29.8184	20.3861	22.104
MIR145	15.7983	15.7633	15.7272	15.333	16.0893	15.7788	16.0119	16.0761	17.4004	7.6277	21.5688	20.3205	21.9564	21.9531	20.3205	16.1149	15.555	13.5266	17.6422	18.193	13.2565	12.5327	2.49759	4.35869	17.3621	18.744	23.3982	20.3944	21.2605	21.4024	17.2698	14.4097	14.4097	14.3522	20.8974	20.2591	23.703	21.7428	15.5572	16.9717	17.4268	22.5745	16.3425	18.7354	24.6682
MIR146a	14.0767	13.9175	13.7406	13.6336	14.0444	13.9639	14.3947	14.7828	15.7274	4.8901	18.8177	17.0999	19.6933	19.3081	17.0999	14.3866	13.8513	12.9773	15.4968	18.0214	12.2808	11.8816	3.0191	4.00099	14.8136	17.0913	19.8031	16.9025	19.4272	19.6985	15.6079	14.286	14.286	15.04	18.7964	18.6635	18.7925	18.3784	15.6842	18.6708	15.0477	19.9008	13.8958	18.2662	20.2176	19.0053
MIR146b-5p	14.4878	14.2194	14.1502	14.1023	14.5514	14.2678	14.8551	15.0869	16.3006	5.20156	19.1924	17.3392	20.0393	19.5327	17.3392	14.7789	14.3144	13.0151	15.7796	18.1627	12.127	11.7859	2.7251	3.86402	14.8567	17.141	19.6625	17.2382	19.9422	19.9379	15.4571	13.2498	13.2498	15.4293	18.8512	18.8094	18.805	18.3437	15.6801	17.584	14.9281	20.2046	13.8754	18.1348	20.5964	18.5263
MIR148a	14.7259	14.7651	14.8087	14.4059	15.2375	14.7664	14.9278	15.1554	17.6457	5.11891	19.3371	19.5346	21.9121	21.7493	19.5346	14.3141	14.2058	13.176	17.6804	18.0926	13.2396	12.3676	3.8737	6.72771	18.2622	22.8039	21.7688	18.75	38.258	37.9431	18.3503	11.4172	11.4172	13.4844	18.7283	18.7357	21.2925	20.7427	14.9901	19.4485	15.8704	21.6581	13.5351	16.0756	23.2602	19.5467	18.2614	18.0755
MIR148b	15.0051	15.0393	15.1895	14.7461	15.5035	15.0435	14.9968	15.3746	17.5328	5.50736	19.3403	19.5426	22.0756	21.9219	19.5426	14.4694	14.3717	13.3604	18.2156	18.0587	13.0582	12.3827	3.83863	6.95667	18.3123	22.3322	21.7651	18.9063	38.0905	37.6884	18.5192	11.8702	11.8702	13.9799	19.084	18.8785	21.5943	20.899	15.2427	19.576	15.8861	21.7418	14.1248	16.47	23.2837	19.1091	17.7181	17.5802
MIR149	12.7025	13.3266	12.7397	12.8816	12.6577	12.7585	13.0597	13.4722	13.7809	5.14496	12.8954	13.5182	16.2211	15.7216	13.5182	12.2562	11.4685	11.7592	13.4624	16.9574	12.457	11.5445	2.22351	5.61268	12.1093	15.2229	15.9695	12.4234	14.6204	15.52	13.3327	11.5722	11.5722	13.9516	17.0451	16.9957	17.91	14.7104	16.1361	11.536	12.6884	16.2946	10.7256	14.7162	14.7682	16.2583	13.4691	13.3554	14.1465
MIR150	12.4856	12.4581	12.9273	12.3116	12.7352	12.9477	13.0343	13.0087	14.2425	5.17504	14.9176	15.9811	17.9924	17.2238	15.9811	12.4588	11.3045	11.5199	14.8952	15.0285	12.2341	12.1165	1.97692	4.68988	12.8011	13.9153	17.2982	14.861	16.3128	16.3958	13.9899	11.7276	11.7276	12.7176	16.8991	16.8325	18.3478	16.5063	13.3251	13.4336	12.5686	17.3034	11.3241	14.5116	16.6243	16.816	14.0767	14.0648	15.1422
MIR152	14.4546	14.6484	14.537	14.1349	14.9148	14.5983	14.7588	15.0865	17.9275	5.22354	19.7196	20.0278	22.1414	21.9473	20.0278	14.5432	14.0935	13.4974	18.1439	18.3398	13.2583	12.5877	3.84308	6.81962	17.956	22.6237	21.6354	18.7417	38.7612	37.9542	18.3011	12.0697	12.0697	14.2209	18.8431	18.5876	21.3717	20.4496	14.8716	19.0922	15.6917	21.807	14.3788	16.9847	24.0525	19.0878	18.259	18.0275
MIR153	14.1952	14.2071	14.2329	13.9824	13.9023	14.3081	14.1576	13.9	16.7745	5.88663	20.9659	18.1395	20.5061	20.148	18.1395	12.8544	12.0947	11.9905	15.1131	15.391	11.8141	11.2482	3.33148	3.59738	14.7056	16.2653	23.4223	19.0192	19.9241	19.9838	17.2229	11.3	11.3	14.3158	19.3586	18.8323	19.0632	19.7463	14.0209	17.2926	14.3268	19.4798	14.4631	14.9775	22.9255	18.7668	15.6192	15.7716	17.3624
MIR154	14.4726	14.2488	14.634	14.3067	14.6505	15.1977	15.2193	14.529	17.4784	4.10199	19.0767	17.6527	19.1104	18.3969	17.6527	13.7719	12.9893	12.3898	16.2889	16.5981	10.9685	10.7836	2.43756	4.10199	14.2277	15.541	20.0599	17.1889	16.9241	17.4328	16.7042	10.6447	10.6447	13.838	17.4471	16.737	18.9052	18.8142	13.6249	15.152	15.4137	20.4555	13.3679	16.2921	20.8353	17.3625	15.5458	16.1499	15.6733
MIR155	15.3108	15.5714	15.1427	15.2794	14.8039	15.5364	15.7249	15.8866	21.6639	8.08599	22.9663	19.7907	24.0314	23.4474	19.7907	15.999	15.5398	13.4954	21.2576	18.1007	12.29	12.49	3.07148	5.07087	18.3353	18.1489	24.932	22.0617	22.7447	23.0039	19.1413	14.3818	14.3818	15.2373	22.0199	21.1861	21.7062	23.9104	16.2042	21.286	17.3838	25.3217	17.4536	18.5107	28.1768	22.9573	18.5419	18.9096	19.1383
MIR15a	17.1266	17.5616	17.1927	16.5849	17.4406	17.1436	18.0209	17.9406	19.6069	7.40577	21.554	39.2375	23.948	23.8345	39.2375	14.6549	14.2703	14.0713	21.1526	19.9161	14.3263	13.8184	4.68261	4.97974	16.7028	19.9087	22.9899	20.308	22.8842	22.9964	19.857	14.4885	14.4885	14.7896	21.1322	21.2719	21.7841	21.5188	18.8177	17.9152	18.0215	23.8027	16.4701	21.1311	25.0832	22.0391	17.5663	17.4922	21.4048
MIR15b	17.2628	17.7413	17.2381	16.7692	17.574	17.1888	18.1108	17.9406	19.2773	7.27809	21.3184	39.1561	23.0623	23.1834	39.1561	13.9522	13.5438	13.7503	20.7851	19.1912	14.272	13.6506	4.94276	5.3628	16.9875	19.636	22.4109	20.1439	22.5691	22.9182	19.4776	15.1421	15.1421	14.5423	21.4793	21.7438	21.4211	21.7083	18.1335	17.6478	17.9278	23.4858	15.9996	21.0519	25.4611	21.8477	18.0242	18.1602	21.3638
MIR16	16.8152	17.6271	17.0211	16.3049	17.2804	16.8808	17.8649	17.6478	18.8391	7.25123	21.1015	40.3687	23.8187	23.5471	40.3687	13.8436	13.5243	13.8899	20.7883	19.2683	13.7579	13.3325	3.95721	5.30894	17.1308	20.229	21.7599	19.5543	22.4879	22.7258	19.2392	14.1404	14.1404	13.9448	21.352	21.851	21.5759	20.785	18.2591	17.7611	16.8515	23.3528	15.9601	20.7457	24.6355	21.8066	17.7718	17.6542	20.9567
MIR17	16.3322	16.458	16.488	16.1985	16.3029	16.7536	16.1122	16.5678	20.1382	6.05339	22.917	19.377			19.377	16.0605	15.8371	14.1621	21.6582	18.6155	13.5602	13.2614	2.5694	4.66616	18.0904	20.7793	26.2388	22.1243	32.0166	32.254	21.4445	14.4175	14.4175	16.4639	20.6052	20.0001	22.6274	23.4239	16.685	20.1593	18.123	25.1787	16.8869	20.1659	26.9461	21.9564	19.6933	20.0393	21.9121
MIR181a	16.6402	16.5724	16.5353	16.6691	16.4559	16.8518	17.6657	17.5108	23.3312	6.61633	27.3939	22.7639	26.9972	25.9467	22.7639	18.6526	17.5243	14.5311	23.3486	20.8949	13.2355	12.7952	4.64829	6.38818	19.8823	22.6595	29.5765	24.6308	26.3917	26.7295	24.4447	15.4258	15.4258	16.7484	24.8742	23.9575	27.928	26.0282	18.7605	23.0526	21.3278	28.6894	19.666	23.0581	30.8513	25.5351	21.1978	21.7444	23.7846
MIR181b	17.9054	17.78	17.5291	17.8019	17.4978	18.2171	18.7933	18.4098	24.229	7.23651	28.8247	23.4176	28.0172	27.113	23.4176	19.7382	18.7597	14.9775	24.0547	22.1147	14.632	14.316	4.46775	7.34616	20.9029	23.8202	31.2647	25.7527	26.7196	27.1354	24.871	16.6975	16.6975	17.5845	26.0274	25.3905	28.5892	27.1969	19.6477	23.6497	22.1073	29.3893	20.4287	24.2733	32.9281	25.989	22.4834	22.9432	24.8012
MIR181c	16.3485	16.0399	15.9919	16.283	15.8887	16.5276	17.3691	17.0468	22.8025	7.03327	27.2123	22.2707	26.3759	25.5667	22.2707	17.6927	16.7214	14.2443	22.8304	20.5956	13.6005	13.3536	5.01532	6.44716	19.5594	22.3188	29.2667	24.5945	25.7095	26.1383	23.3773	15.0512	15.0512	16.4838	24.1442	23.4632	27.3984	25.0419	18.2571	22.3793	20.498	27.7351	19.0564	22.0927	30.2196	25.1154	21.1328	21.6926	23.6109
MIR181d	18.262	17.9049	17.9318	17.8636	17.7361	18.411	19.157	18.7437	25.0792	7.27158	29.8551	24.5775	29.0458	28.109	24.5775	19.7128	18.6874	15.5036	24.5548	22.3671	14.9976	14.7119	4.57523	7.27158	21.4196	24.341	32.4034	26.5595	27.5438	28.2992	25.5276	17.3341	17.3341	18.6413	26.6761	25.9486	28.9166	28.1114	20.1293	24.521	22.4627	30.4324	20.4932	25.3337	33.3807	27.2695	22.9389	23.2854	25.7711
MIR182	15.9595	15.8699	15.7988	15.485	15.4501	15.9827	16.7888	16.1655	20.3509	7.10996	22.2987	21.2224	23.8151	23.325	21.2224	16.6661	15.6034	14.1378	20.8779	18.4253	13.4604	13.1971	3.4239	5.42942	29.593	20.4321	26.9996	20.3526	23.7268	23.7572	21.8537	14.3927	14.3927	15.5242	23.9715	24.0043	22.3488	22.5916	16.1938	19.5364	19.0036	24.954	16.6218	19.1058	26.7863	21.848	18.8381	18.7662	20.8804
MIR183	13.3755	13.2242	13.2993	13.0425	13.6034	13.4889	13.5709	13.2621	15.1857	7.55104	17.438	16.6447	20.0141	19.6594	16.6447	11.8088	11.6222	12.3869	16.6474	15.1701	11.9491	11.4036	1.96396	4.98047	20.2401	16.2262	20.8703	17.5512	18.5848	18.6996	16.922	11.8564	11.8564	13.3811	18.0499	17.4148	19.8722	18.591	15.0674	16.71	14.8421	20.6458	12.1052	16.1625	20.6227	18.6315	15.3986	15.6011	17.2141
MIR184	8.35729	8.82869	8.3453	7.89466	7.62426	7.86549	8.15415	8.13813	7.05869	2.25245	6.33213	7.5905	7.76705	7.74735	7.5905	5.43853	5.23089	5.39327	6.38027	7.78812	6.15399	6.20338	0	1.93067	6.0986	7.85463	7.89652	6.51353	7.24597	7.29337	6.16219	5.90232	5.90232	6.48193	7.87162	7.92709	6.67923	7.54244	6.79	5.16615	6.84182	7.63118	5.00708	7.793	6.9273	6.07471	6.71371	6.52284	6.62626
MIR185	18.0692	18.2792	18.0897	17.5211	18.6998	18.1308	18.3355	17.7477	17.3548	6.15202	18.6746	16.9823	18.6665	18.1674	16.9823	13.4796	12.8202	15.467	16.4933	19.2823	12.4055	11.7569	4.00023	7.33007	13.6688	17.9327	19.9714	15.0565	17.3219	17.5604	15.818	12.284	12.284	15.8205	17.9868	17.292	19.689	18.2923	16.0901	15.9897	15.8831	19.5639	13.9896	21.7028	19.9015	18.1998	17.325	17.3754	17.3941
MIR186	21.0071	20.664	20.622	20.3301	21.1307	21.3063	21.9415	21.5826	27.2982	9.39118	31.7326	25.7964	31.4884	31.4118	25.7964	20.3805	20.22	17.8754	26.3595	22.897	15.88	15.3645	4.07095	6.89352	23.7245	26.0943	33.7112	28.9546	30.0171	30.2947	26.2577	17.6864	17.6864	20.3187	29.0865	28.6116	30.0556	30.5914	19.3081	26.71	24.2458	32.0137	22.3781	25.2815	36.0796	28.1715	25.0138	25.1846	25.7166
MIR187	6.8478	6.98527	7.16359	6.94437	7.45168	7.14313	7.09672	7.1901	8.57437	2.44407	7.89072	6.23285	8.73055	8.74024	6.23285	5.04347	4.59394	6.27272	7.03474	8.21595	4.28475	3.4803	1.86732	2.44407	6.24439	8.48291	8.88264	6.96951	8.10476	7.95395	7.66635	5.99488	5.99488	5.6808	7.0123	7.14998	8.94764	7.70498	6.34437	7.46405	8.17587	8.93032	6.25516	8.063	9.45452	8.60558	7.17105	6.89226	6.38954
MIR18a	13.6131	13.2177	13.3497	13.0003	13.2724	13.9194	14.0705	14.2237	14.3359	5.14738	16.3018	16.6273	18.2324	17.5935	16.6273	13.4207	12.5515	10.7124	14.5961	17.4828	10.3548	10.2992	2.44701	3.43159	12.9439	15.3919	18.5816	15.2158	16.7251	17.4479	14.5029	11.8571	11.8571	12.363	15.6493	15.3225	18.5394	17.1563	15.9191	14.9113	12.4542	18.2637	12.2253	16.7814	19.2077	15.476	14.9908	15.2589	15.6789
MIR18b	13.7396	13.4031	13.476	13.0664	13.1571	14.1063	14.0751	14.2886	15.1157	4.80578	16.8349	16.3044	18.2859	17.6964	16.3044	13.2901	12.4161	10.4282	15.2595	17.4884	10.1393	10.077	2.44781	3.4327	13.267	15.3445	18.2671	14.5038	16.6247	17.033	14.1109	11.8609	11.8609	12.0345	15.9135	15.4861	18.0574	16.8054	15.8667	14.7964	12.0808	18.743	12.8618	17	19.722	15.0182	15.1636	15.5444	15.3526
MIR190	14.193	13.5576	14.066	13.7979	13.2731	14.2915	14.8849	14.0127	20.8517	6.14879	19.9206	18.788	19.889	19.031	18.788	15.562	14.4449	13.1966	17.698	16.3116	10.6441	10.9734	3.66657	3.29935	17.3886	17.2515	24.2821	20.672	20.4477	20.6249	17.331	12.8588	12.8588	13.7689	20.8346	20.043	21.9614	22.3821	14.3663	17.2732	16.6035	22.7047	17.1338	17.9741	25.5059	21.3465	16.0363	16.034	18.2402
MIR190b	13.6858	13.366	13.5551	13.3146	12.8586	13.9041	14.199	13.3472	20.4802	5.942	19.3281	17.7951	18.7419	17.9826	17.7951	14.3206	13.5995	12.7767	17.4528	15.6525	10.633	10.8249	3.50441	3.4401	16.5614	16.9378	23.0656	19.7954	19.3424	19.4932	16.9862	12.4068	12.4068	12.8419	20.2595	19.6461	21.6978	21.6204	14.2983	15.8816	15.7641	21.2585	16.5201	17.4785	23.3539	20.3829	14.4775	14.5196	18.0624
MIR191	8.04034	7.85475	8.12438	8.34786	8.34317	8.76833	8.61668	8.12724	10.5883	2.15228	11.0021	10.2056	10.6739	11.0498	10.2056	7.40224	7.65361	6.20022	9.55043	9.2448	4.23056	4.00781	3.8369	2.15228	9.3981	8.20896	11.9844	10.8053	10.1248	9.97089	9.59364	5.50869	5.50869	8.02498	9.83143	9.3617	9.94487	10.1377	7.92983	10.6106	8.67918	11.2769	7.38122	10.5253	11.9457	9.67427	9.38467	9.23606	10.1281
MIR192	10.1716	10.6312	10.9551	10.3151	10.4598	10.9238	10.6372	11.0467	14.7565	3.87998	13.8137	13.3448	15.6941	14.9236	13.3448	12.2004	11.8678	8.72793	12.8004	12.1428	9.80712	9.21577	1.66421	3.67577	11.9905	13.8327	17.4308	16.994	14.7404	15.1367	14.1594	8.88533	8.88533	10.2049	16.0968	16.5386	16.2004	14.5417	9.64422	13.1143	12.0528	16.8377	12.376	14.6467	19.0688	13.3401	13.7807	13.8208	14.0612
MIR193a-3p	11.0032	11.0218	11.2765	11.3786	11.2724	11.4605	11.1713	11.0064	11.9459	4.06928	13.5756	13.3609	13.7739	13.4283	13.3609	9.99664	9.67459	9.20761	10.9317	12.0377	9.77133	9.53872	2.07267	3.66235	11.4174	13.0993	14.1651	12.2904	13.3058	13.835	11.0847	9.80763	9.80763	11.8229	12.3511	12.5936	13.7114	12.1342	13.0165	11.9302	11.2629	13.8026	9.998	13.4561	14.7832	13.4134	11.3425	11.1095	12.4386
MIR193b	9.87082	9.98437	10.3116	10.087	10.039	10.1309	9.91487	9.82043	10.9466	3.62804	13.0584	13.4021	13.3817	12.9969	13.4021	9.14337	8.93346	8.94251	10.2378	11.4148	9.61428	9.16365	2.17404	3.20121	11.1034	12.2422	13.15	11.7257	12.574	13.0082	10.4993	9.46793	9.46793	11.4917	11.3438	11.3694	13.5324	11.3979	11.866	11.6198	10.9531	13.3005	9.26347	12.7889	14.3001	12.5985	10.0883	9.97811	12.7036
MIR194	14.3666	14.3673	14.291	13.5086	14.5553	14.1405	14.9744	14.9993	17.668	6.65265	22.1679	18.9876	21.4623	20.7284	18.9876	14.2906	13.2669	13.0952	18.9998	16.6888	11.5725	10.4392	3.78252	3.71311	17.2485	18.2691	21.7072	20.1326	20.9034	20.4715	24.7242	12.0115	12.0115	13.4251	18.4564	18.0088	20.2803	22.0341	14.1469	18.6294	16.1076	22.8253	14.508	15.8523	26.812	19.0544	17.2496	17.3504	18.9165
MIR195	16.4006	16.9894	16.6531	15.9778	16.9195	16.6055	17.2724	17.193	18.9226	7.12175	20.9024	39.5019	23.7109	23.437	39.5019	13.4873	13.2612	13.6186	20.5812	18.688	13.4827	12.8786	3.95721	4.92048	16.7458	19.9919	21.6908	19.1382	22.0486	22.3292	19.4102	15.4661	15.4661	14.2458	21.3129	21.4124	21.0972	20.8234	17.9988	18.9361	17.1363	23.4956	16.3312	21.3889	24.7748	21.3022	18.996	17.8236	20.9151
MIR196a	28.4531	28.0068	28.2237	28.0883	26.9413	27.9551	27.9603	27.9053	13.8698	5.13102	16.756	14.0439	16.3467	15.5362	14.0439	13.0048	12.0083	11.1207	13.2407	15.0146	11.4297	11.1632	3.2443	3.3617	12.4929	13.8205	19.2084	15.4062	17.1923	17.6128	13.9622	10.7929	10.7929	11.9947	16.8855	16.0729	16.7532	17.219	12.8006	15.3765	13.9454	18.5407	16.519	15.9315	18.6642	16.1179	14.7086	14.7514	16.0541
MIR196b	27.5806	27.3332	27.6063	27.373	26.4355	27.202	27.1546	27.4239	13.5113	5.14355	16.3236	13.4098	15.6467	14.7775	13.4098	12.2025	11.0491	11.9309	13.7471	14.1617	10.93	10.7047	2.99411	3.49027	12.3563	13.3402	18.914	14.4017	16.5465	16.4859	13.2225	10.6572	10.6572	11.3148	15.9224	15.1037	16.1925	16.4604	12.6134	14.4899	13.738	17.7807	15.6463	14.8297	17.8455	14.9728	13.8338	13.9342	15.0722
MIR197	12.3042	12.2892	12.4746	12.8597	12.9726	12.9391	13.9107	13.4495	13.1487	4.94049	14.2686	14.2866	16.106	15.7934	14.2866	13.0385	12.8358	10.7945	13.3737	14.6571	10.8735	10.6687	2.15693	4.94049	12.2619	15.3439	16.8024	14.6269	14.5869	14.2678	12.8752	11.6665	11.6665	11.62	15.88	15.2681	17.1086	14.7112	13.4156	12.7478	12.7428	16.5435	11.5605	14.8469	17.5684	14.1702	13.1151	13.038	13.6256
MIR199a-5p	12.7333	12.7042	12.773	12.9128	13.04	13.4892	13.5166	13.9492	14.9195	8.17107	16.783	15.6804	17.4109	16.9884	15.6804	13.3607	12.4861	10.8878	15.4178	17.677	11.9461	11.3132	3.32953	5.06606	12.875	17.602	18.134	16.6452	16.9381	17.219	15.54	10.5265	10.5265	13.7377	16.8301	16.305	17.7044	16.5345	13.3011	15.8565	14.8576	18.5671	12.7147	15.6791	18.2945	20.176	14.3314	14.2662	17.5625
MIR199b-5p	12.7809	12.9704	12.7626	13.1325	13.1238	13.7353	13.3675	13.7304	16.2344	7.43786	17.4199	16.4961	18.4408	18.02	16.4961	13.2491	12.6057	11.4718	15.9929	18.2055	12.308	11.5794	3.22421	4.58932	13.4676	18.0593	18.6157	17.8475	17.7204	17.7407	16.5638	11.3412	11.3412	13.7936	17.0147	16.6177	19.0343	17.6549	13.9935	16.6805	15.6059	18.9399	13.155	16.4607	19.8025	20.8656	15.0131	14.9533	18.0254
MIR19a	16.9185	16.7271	16.7091	16.499	16.7964	16.8921	17.3785	17.3901	22.317	6.3838	24.1954	21.3466	28.8809	28.8212	21.3466	16.3866	16.043	13.7023	21.041	18.6081	11.6276	11.0169	3.98151	4.82042	19.1242	20.2737	27.0715	22.5209	44.1671	43.9749	21.078	14.2273	14.2273	14.0809	21.2078	20.4607	23.042	22.7294	16.8876	21.5533	17.1461	24.6459	15.6847	19.3359	26.5748	23.1118	18.4756	18.9554	27.8345
MIR19b	16.2614	16.0304	16.0006	15.7674	16.0656	16.1443	16.6979	16.8999	21.7718	6.81577	23.5868	21.3009	28.1798	27.8991	21.3009	16.2841	16.0767	13.7198	20.4298	18.4492	11.4164	10.7741	3.81194	4.81113	18.227	19.8588	26.2726	22.286	43.6162	43.8404	20.8275	14.0812	14.0812	13.9783	20.988	20.4947	22.4584	21.8883	16.5622	20.8033	16.6085	24.1761	14.9948	18.9633	25.678	22.1461	18.3423	18.6578	27.3485
MIR200a	16.4965	16.3099	16.5636	16.4065	16.2451	16.7425	17.2631	17.3189	21.9214	5.87565	24.2324	21.906	25.2324	24.7837	21.906	17.9235	16.9748	13.2735	20.67	18.6255	13.0829	12.872	3.12286	5.87565	18.4176	20.2276	26.7801	22.7367	22.065	21.8701	20.9607	15.6379	15.6379	16.131	21.217	20.7682	23.6806	24.0279	17.1132	21.0423	18.2152		18.0975	19.592	29.6981	22.2766	19.6963	19.8372	21.2892
MIR200b	17.9197	17.3713	17.7631	17.0644	17.122	17.7994	18.2026	17.8648	23.3419	8.35353	27.1206	23.1828	26.1419	25.6104	23.1828	18.59	18.8718	15.391	22.5902	19.1612	12.8957	12.6488	3.75427	6.01946	20.498	21.5156	28.9016	25.2221	24.2526	24.42	22.7143	15.197	15.197	17.1796	25.1544	24.5134	25.4995	25.6239	17.3227	23.7533	20.8961	28.1514	19.8199	22.0466	32.4962	24.8481	20.585	20.6449	22.3722
MIR200c	17.4916	16.9918	17.3358	16.6323	16.8316	17.4166	18.037	17.657	23.1768	8.58214	27.2552	23.3712	25.9879	25.4554	23.3712	19.0831	19.1332	14.9495	22.0748	18.8667	13.0785	12.8922	3.74682	6.74311	20.1839	21.2484	28.8115	25.0932	24.4314	24.5593	22.7097	15.1668	15.1668	17.6204	24.7712	24.0117	25.2048	25.4275	17.5347	24.0056	20.6299	28.0616	18.7765	22.0409	32.2007	24.8722	20.3443	20.3233	22.9984
MIR202	23.1918	23.1243	23.749	23.2524	22.3273	23.354	23.5273	23.027	13.4034	4.80117	16.0684	12.9503	16.4972	15.5349	12.9503	12.7019	12.3077	10.9875	14.9412	13.4634	9.81005	9.30444	4.13847	5.53981	13.7935	14.1989	18.3727	14.2992	16.2344	16.1763	14.6331	10.2404	10.2404	10.8018	14.8347	14.6142	17.8525	15.7247	11.1332	13.5346	11.576	16.8045	12.0987	13.2446	17.0942	14.4978	14.0267	14.4298	14.3193
MIR203	19.5917	19.3701	19.3703	18.8471	19.2634	19.3535	19.8789	19.1518	25.1718	8.4885	27.9741	24.3532	27.748	27.3424	24.3532	20.6604	19.6814	17.9211	23.0401	22.1449	14.9392	14.4	3.991	7.07375	22.2839	23.5762	30.9446	25.7356	26.9233	26.8998	24.1466	15.7374	15.7374	18.5917	26.2278	25.3688	27.324	26.8651	19.9022	23.2835	22.2617	29.7104	19.8754	24.4303	31.8627	25.8605	23.1673	23.3771	24.0911
MIR204	16.2401	16.0116	15.9903	16.2391	16.5715	16.1253	16.963	16.7057	20.895	7.52267	22.3856	21.0945	23.9845	23.7642	21.0945	16.438	16.0117	15.3334	19.7767	19.2399	13.5471	12.9607	3.89659	7.26767	18.8111	20.8917	26.018	20.3609	22.4975	22.8072	19.3655	14.6853	14.6853	15.1142	22.0262	21.2415	24.7621	22.169	17.0398	19.8921	18.2294	24.9641	16.4466	21.0217	25.5619	23.0391	18.6635	18.8429	18.9537
MIR205	14.2176	14.3261	13.9796	14.0867	14.4044	14.5363	15.358	15.0051	15.6573	5.51191	19.2547	18.1562	19.4132	18.9522	18.1562	14.7442	14.0004	13.2161	17.8724	15.6465	11.8429	11.2701	3.11942	4.59326	14.4523	16.6781	22.5031	17.0706	19.6476	19.3682	17.0871	12.0175	12.0175	12.9894	18.7736	18.7179	20.3312	17.6262	14.9746	17.5812	16.109	20.6465	15.7996	16.6863	21.9606	22.4814	18.5182	18.7724	16.0601
MIR206	14.2257	14.3738	14.4654	14.0035	14.5445	14.3722	14.3304	13.5305		6.88369	21.2108	18.9087	20.0738	19.9962	18.9087	14.2192	14.0474	13.9925	17.6117	17.1554	12.7604	12.5776	3.28238	4.68676	16.2741	17.2053	21.3308	18.1177	20.0145	19.9629	16.9739	11.7457	11.7457	12.8793	18.8875	18.4465	18.8239	19.6422	15.0603	18.0447	17.2888	22.2138	13.8541	17.8264	23.7661	17.5115	16.2341	16.856	17.1536
MIR208a	8.44869	8.04751	7.71637	8.35886	8.07256	8.30987	8.66359	8.13794	8.50138	3.76472	10.9523	9.50843	10.7665	10.9919	9.50843	7.96789	7.41462	4.12576	8.52056	7.87447	5.90769	5.58291	2.36006	2.89594	7.53339	9.18971	11.3553	9.30483	10.8985	10.7328	10.518	5.80611	5.80611	7.62856	8.92097	8.73942	10.2108	10.3969	7.95381	9.29885	7.32529	11.4998	7.47092	8.3623	11.6895	9.11185	8.30803	8.33221	9.22478
MIR208b	9.06689	8.55685	8.33368	8.67232	8.57709	8.82283	9.17321	8.74829	8.87506	4.3439	10.9523	8.95454	10.2041	10.4997	8.95454	7.96789	7.53231	3.88307	8.42794	7.78794	5.53846	5.32914	2.36006	2.60634	7.42577	8.92462	11.278	9.49093	10.7198	10.7328	10.3267	5.68257	5.68257	7.40419	8.92097	8.65024	10.3754	10.6546	7.56582	8.99563	7.11297	11.8991	7.47092	8.09254	11.2999	9.45897	8.21362	8.23753	8.94524
MIR20a	16.4283	16.3293	16.4047	16.3927	16.3475	16.839	16.2082	16.5666	20.9498	6.17312	23.3845	20.3473			20.3473	16.1598	16.0061	14.4336	21.9139	19.2573	13.8	13.6318	2.51541	4.9385	18.9491	21.0584	26.6425	22.6512	32.1055	32.2192	21.5238	14.3779	14.3779	16.7875	20.9553	20.2262	23.17	23.8476	17.3269	20.6837	18.4664	25.7391	17.1893	20.7006	28.2404	22.79	20.5273	20.7485	22.4845
MIR20b	16.1469	16.1411	16.213	16.1024	16.208	16.4784	15.8404	16.4276	20.6024	6.16014	22.9998	19.8373			19.8373	16.2572	15.9918	14.1177	21.8316	18.7826	13.7848	13.4401	2.56134	4.52581	18.8279	20.3689	25.8883	22.6609	31.7611	31.7679	21.3773	14.0506	14.0506	16.5584	20.5027	19.6664	22.199	23.2759	16.4222	20.4033	17.8819	25.3425	16.5766	20.376	27.4029	22.4904	20.2464	20.2642	22.2074
MIR21	13.6742	13.2425	13.2069	13.526	13.1177	13.7272	13.8598	13.8325	17.4293	7.24576	19.5668	19.2312	20.9335	20.3009	19.2312	15.3544	14.4035	11.9465	17.7825	15.2497	10.845	10.4213	2.56738	4.88301	15.6879	18.6001	23.8652	19.9914	20.7964	21.2767	18.7752	11.5572	11.5572	14.5837	20.3131	18.9658	19.7968	22.1063	14.2978	17.3726	16.6882	20.9802	15.8674	18.1938	24.034	19.1637	17.5622	17.6133	17.2827
MIR210	6.28943	6.10522	6.28041	6.72602	6.04767	6.37633	6.67428	6.54826	6.63592	2.89271	8.40029	7.9917	7.93656	7.82958	7.9917	6.94834	6.6618	6.46457	6.88697	8.16342	7.10319	6.75962	2.61936	1.92847	5.73333	7.94377	9.43076	6.6094	7.23773	7.28507	7.1103	5.6214	5.6214	7.96868	8.25095	8.51193	8.04252	8.67825	7.64352	6.28207	5.65575	8.68611	6.44916	7.18536	9.34122	8.86091	7.54434	7.5663	8.58366
MIR211	16.0514	15.9149	15.7096	15.9541	16.3008	15.9826	16.5554	16.4779	20.3013	7.56199	21.7933	20.9596	23.8253	23.7069	20.9596	16.8766	16.4079	15.1987	19.6341	18.8809	13.4001	12.7476	3.65583	7.17748	18.3855	20.4143	25.7437	20.179	22.0615	22.4161	18.8319	14.434	14.434	14.3492	21.7155	21.0367	24.2355	21.8665	17.3865	19.5934	18.3716	25.0946	16.69	21.0918	24.9712	22.8139	18.4685	18.6899	18.8878
MIR212	13.8318	13.5673	13.6482	13.8606	13.3858	14.1536	14.3862	14.6818	17.1022	4.45627	22.8682	16.7526	21.2742	21.0667	16.7526	13.469	12.49	12.1694	18.4287	15.9788	10.7104	10.1664	1.56537	5.22459	14.9616	21.6149	22.7078	18.7125	20.7144	20.8505		11.6679	11.6679	14.7033	18.3313	17.8868	19.3564	19.9699	13.5878	18.3959	15.6041	20.8062	13.3399	16.556	26.3822	17.3137	15.179	14.9719	17.6017
MIR214	14.9846	15.6688	15.1152	14.8868	15.0236	15.4767	15.1249	15.3459	16.1199	4.56863	16.0229	18.068	18.2211	17.4702	18.068	13.0752	12.4168	13.5201	14.8392	18.4294	12.014	11.3223	2.61789	3.99755	14.06	17.4251	18.0893	13.9912	16.6474	16.3112	16.2632	13.1549	13.1549	13.329	16.816	16.5307	16.5632	14.9957	16.0197	14.7994	13.7651	16.6144	12.628	15.2936	17.481	16.0434	15.0802	15.0774	16.5835
MIR215	10.1716	10.6312	10.9551	10.3151	10.4598	10.9238	10.6372	11.0467	14.7565	3.87998	13.8137	13.3448	15.6941	14.9236	13.3448	12.2004	11.8678	8.72793	12.8004	12.1428	9.80712	9.21577	1.66421	3.67577	11.9905	13.8327	17.4308	16.994	14.7404	15.1367	14.1594	8.88533	8.88533	10.2049	16.0968	16.5386	16.2004	14.5417	9.64422	13.1143	12.0528	16.8377	12.376	14.6467	19.0688	13.3401	13.7807	13.8208	14.0612
MIR216a	15.982	15.8967	15.8144	15.375	15.7941	15.8654	16.4788	16.3034	19.9199	8.14268	21.3648	19.9867	24.0977	23.6412	19.9867	17.2296	15.9946	13.4204	19.01	18.6131	13.4965	12.7247	1.38248	5.02132	18.3578	19.8349	25.3037	21.3228	22.6062	22.6128	19.8057	14.4729	14.4729	15.1935	21.6818	20.5612	23.7708	22.2674	17.0914	18.8044	17.7114	24.7	16.5606	20.7317	25.6372	20.9029	19.5995	19.701	21.2219
MIR216b	16.7812	16.5434	16.8055	16.0342	16.1975	16.7092	16.8406	16.3287	18.8219	7.90658	21.7122	20.6413	22.5417	22.0869	20.6413	17.1462	16.4542	13.195	19.444	17.2303	12.1665	12.2443	2.77737	5.58913	17.275	19.6328	25.4537	22.6011	23.3804	24.0504	18.0491	13.5492	13.5492	15.6314	22.1084	21.535	22.7534	23.4189	16.6658	18.0323	16.9413	22.6681	17.7514	20.3168	26.6693	22.2222	19.1986	19.0762	19.9135
MIR217	15.6312	15.1008	15.5578	15.3336	15.2086	15.5642	15.4631	15.2814	19.129	9.47607	21.985	19.4058	22.4669	21.9205	19.4058	14.4471	14.2958	13.2356	18.0455	17.4181	10.4954	10.191	2.34017	4.88161	17.1808	17.8303	23.3618	21.6821	20.5061	20.4932	19.9106	15.1892	15.1892	16.7415	21.9411	21.355	21.8416	22.1948	16.9759	17.1381	16.9483	24.0331	15.8742	20.6404	25.1526	20.0923	20.0802	19.7162	19.6338
MIR218	15.0217	14.6504	15.1527	14.872	14.612	14.9066	15.6157	15.2834	19.2995	6.58367	21.2995	18.2952	22.1974	21.2026	18.2952	14.964	14.2507	12.8939	18.7666	18.0046	11.3139	10.9741	2.62438	5.15243	16.7542	18.036	23.8606	19.6362	20.7062	21.2176	19.1388	14.958	14.958	13.3066	26.2374	24.7693	21.854	22.4219	15.2923	18.5826	16.6849	22.1417	15.6482	19.0643	24.3413	20.8866	17.2172	16.659	18.835
MIR219-5p	10.59	10.6929	10.7248	9.90148	10.0772	10.6941	10.7732	10.4555	13.0752	4.4331	13.2413	12.9203	14.9937	14.7096	12.9203	11.8654	11.2388	8.40326	12.4897	12.4895	8.25399	8.32435	2.15046	4.0109	12.3951	12.5604	16.0482	13.7691	13.3493	14.0956	13.8008	12.2469	12.2469	10.4675	15.9386	14.9515	15.1264	15.4708	10.8181	11.1991	12.2274	15.3102	12.7072	14.0923	16.9855	13.6005	12.0435	12.2856	13.0413
MIR22	13.0802	13.432	13.1245	12.9442	12.6865	13.3387	13.3145	13.5379	13.407	4.79535	15.0723	13.2481	15.5713	14.5389	13.2481	11.3789	11.2601	10.791	13.5184	14.5411	11.7752	11.2835	3.98036	4.44014	10.8904	15.3906	16.676	14.1523	15.8333	14.8511	14.1327	10.1522	10.1522	13.7604	14.1607	13.9465	15.5544	13.6485	13.2658	12.7696	13.2823	15.2319	9.96372	13.8967	15.1507	14.8487	14.6488	14.8076	15.7724
MIR221	13.8386	13.1835	13.3152	13.4087	13.2238	13.5003	13.4126	13.6075	17.9325	7.08631	22.5151	17.4188	20.753	20.0723	17.4188	12.7506	11.7116	11.8772	19.7921	15.0573	11.5113	11.3154	1.92501	5.19662	14.5717	16.577	23.5227	20.0365	20.3049	20.6439	18.2501	11.8899	11.8899	13.1157	18.2625	17.6028	20.1496	20.2313	13.8191	20.6656	15.0096	21.3653	13.6061	17.4065	25.7225	19.5832	16.2226	16.2183	18.7981
MIR222	12.8361	11.9657	12.2684	12.5832	12.3917	12.2333	12.4562	12.4317	16.2943	6.52848	21.1829	15.8821	18.6374	17.9569	15.8821	12.4252	11.311	11.2302	18.626	13.758	11.0254	10.8395	2.45019	4.46685	13.4076	15.7264	20.8512	18.5476	19.0257	19.6807	16.8475	11.2129	11.2129	12.2459	16.6554	15.554	17.6841	18.0961	12.7172	19.308	15.3046	18.5717	12.5225	16.2164	24.087	17.298	14.3942	14.6608	17.1918
MIR223	11.9772	12.4083	12.1889	11.7974	12.0107	12.2682	11.735	12.3909	16.9394	5.3154	18.5228	18.0223	19.9313	19.8923	18.0223	12.5355	12.4375	9.98893	15.0417	14.3426	10.8844	10.5154	2.62534	4.51003	16.2815	15.334	21.7402	17.8033	18.6822	19.3889	16.4867	12.5052	12.5052	13.7274	17.2206	16.6659	18.4117	19.4511	13.8113	16.528	15.7069	19.233	13.1256	16.0039	21.7592	17.6174	14.8605	15.4304	17.051
MIR224	14.6538	14.4383	14.1802	14.9115	14.5981	14.9921	15.3431	15.114	19.5422	6.7938	21.2375	16.378	20.6556	19.9654	16.378	14.4088	14.2078	11.5056	19.1018	18.228	11.8502	11.3486	2.88367	4.95381	16.6212	19.6068	22.1238	19.5096	20.3458	20.3755	19.5343	13.0414	13.0414	14.0912	19.4921	19.0467	21.1692	19.3598	14.7436	19.1177	15.9812	22.2866	14.0839	16.8755	24.4525	20.3583	17.3494	17.2148	18.0343
MIR23a	17.9884	17.9045	17.5196	17.6694	17.4988	17.9514	18.3535	18.636	23.9902	8.38886	27.5367	22.9832	25.3505	25.0142	22.9832	19.1155	18.4285	14.773	21.8977	21.8485	14.4056	14.1558	4.38832	5.55478	19.9267	22.4835	29.5432	26.0069	25.5976	25.2085	23.4687	15.3295	15.3295	17.4783	25.5065	24.7855	30.1391	27.5139	18.6814	24.254	20.4051	27.4475	20.1932	22.0343	30.6588	25.8514	22.0264	22.9801	24.3293
MIR23b	18.1299	18.0845	17.6604	17.8533	17.6372	18.0924	18.4142	18.7767	24.2737	8.62534	27.184	23.0454	25.7886	25.4283	23.0454	19.2263	18.4494	14.7421	21.7774	21.8733	14.3736	14.1719	4.16206	5.56108	19.9071	22.6129	29.4253	26.2916	25.3115	25.1328	23.5328	15.3469	15.3469	17.4981	25.3297	24.7087	30.1087	27.6124	18.9306	24.2419	20.137	27.6038	20.0766	22.2002	30.7546	25.9487	22.0884	22.8948	24.1742
MIR24	13.6837	13.8143	13.9523	13.7595	13.8537	13.97	13.8221	14.0799	14.3966	5.84212	14.2708	13.657	16.1188	15.261	13.657	12.9485	12.2671	11.6279	14.1165	14.0623	10.8972	10.5943	0.661259	5.35528	11.4584	14.9539	16.1461	12.4619	15.0178	14.5638	13.3419	12.0452	12.0452	12.4474	15.2913	15.5416	15.8274	14.108	13.6975	12.0643	12.0768	13.9176	9.56919	16.1743	15.2409	14.4429	13.9139	14.1667	15.0903
MIR25	13.1806	12.7543	12.5456	12.8546	13.2932	13.0124	13.0943	13.2347	15.2059	7.2517	21.5218	17.2369	20.2508	19.5584	17.2369	12.2069	11.9807	10.8994	16.8895	15.3564	10.5859	9.94634	4.49659	5.2023	16.5795	17.6053	23.1279	19.3999	19.5004	19.7973	18.4262	13.0461	13.0461	13.3132	18.5682	18.3017	19.32	24.2292	12.9894	17.1668	14.8526	20.5627	14.9121	15.1249	23.9689	18.7543	17.3196	17.0092	19.2244
MIR26a	16.663	16.7627	16.6876	16.8487	16.5571	17.4138	17.3488	17.6984	20.5266	8.32917	22.2516	20.5881	23.1848	23.3607	20.5881	17.1743	16.2592	13.2166	20.6113	16.9729	12.0124	11.7857	3.89469	4.91557	16.5929	19.4567	25.459		23.3766	23.7971	20.4681	13.5714	13.5714	14.8635	21.3199	20.9396	23.2954	23.3763	13.9948	20.0158	17.8701	24.3244	17.3332	19.4598	29.3586	22.3814	18.0282	18.4379	20.4734
MIR26b	16.1732	16.2692	16.3378	16.3536	16.0237	17.087	16.8364	17.2675	20.4622	8.4573	23.0382	21.3992	24.1611	24.2552	21.3992	17.0366	16.3262	13.0677	20.4967	17.8476	12.3555	12.1009	4.03846	4.75723	16.9915	20.5637	26.2603		24.4172	24.6495	21.5104	14.2617	14.2617	15.8181	22.0699	21.8928	24.1983	24.7013	14.4292	20.7547	18.3118	25.3993	18.1276	19.7356	30.1554	22.9672	19.343	19.5721	20.8768
MIR27a	16.4164	16.549	16.5766	16.2282	16.5731	16.6666	16.7403	16.662	20.9309	6.9794	27.7391	20.9301	22.5915	21.7098	20.9301	15.2914	15.1803	13.9727	19.6754	18.1515	12.579	12.1187	3.15994	6.07466	18.5402	37.3863	24.2366	22.8821	22.6061	23.1986	23.5567	15.0517	15.0517	16.5228	23.1083	22.5671	23.484	21.6671	16.8402	22.1492	18.1472	24.1296	17.3068	19.1424	30.7464	24.3615	18.2869	18.4669	21.5836
MIR27b	16.4222	16.507	16.5352	16.1911	16.4854	16.6697	16.5614	16.4388	20.9705	7.05186	27.7541	21.0898	23.1225	22.2265	21.0898	15.27	15.2154	14.1834	19.6822	18.6578	12.751	12.2466	3.1347	6.02614	18.5351	37.4397	24.8296	23.1937	23.0583	23.5631	23.5378	15.3143	15.3143	16.3411	23.311	22.9001	24.0985	22.4831	17.178	22.733	18.8013	24.5733	17.5886	19.5866	31.1908	24.7432	18.4752	18.6967	21.7825
MIR28-5p	13.5433	13.9329	13.8893	13.0537	14.3393	13.6674	13.9407	13.8531	12.5012	6.5158	13.7079	12.681	15.4138	15.3965	12.681	11.5923	11.2891	10.7055	14.3125	14.4485	8.89061	8.94026	3.14413	5.14405	12.1071	13.8123	15.7795	14.0489	13.9639	14.1804	12.0591	11.7031	11.7031	12.6871	13.8267	13.4645	16.7234	14.9066	14.0135	11.8495	12.3205	15.935	11.1641	15.2799	16.6113	14.8494	14.0308	14.1278	13.4067
MIR296-3p	12.4556	11.6343	12.2316	11.5845	12.1312	12.1967	11.709	11.5501	11.6057	3.48155	12.0728	11.7148	12.5573	11.9984	11.7148	10.5675	10.2189	9.1583	12.0003	14.391	9.37115	9.32207	0.788141	3.86839	9.34431	11.3313	14.3945	11.1865	13.0069	12.6781	10.7929	9.32346	9.32346	9.44094	13.9611	13.6992	14.5195	13.0847	11.5965	10.4637	13.4723	14.1879	9.50443	14.2332	13.585	13.041	13.1157	12.8376	11.2022
MIR299-3p	13.1546	13.8266	13.6459	12.7573	13.0083	12.8439	13.329	12.9245	15.2279	4.12813	14.735	12.5872	15.0886	14.4385	12.5872	11.4992	10.5038	12.4092	13.0299	13.515	11.3658	11.0883	2.19407	4.30761	11.3391	13.9104	15.9427	11.3609	14.3398	15.0631	12.0302	9.57047	9.57047	11.9591	15.8282	15.4204	15.821	15.3372	14.6686	12.5287	13.028	15.492	10.9511	14.0994	16.9531	15.3285	14.1016	13.9079	14.2644
MIR29a	12.9522	13.2435	13.0994	13.4155	13.1728	13.558	13.8532	13.8807	17.1643	6.68974	18.3212	18.8951	21.4956	21.5049	18.8951	14.0645	13.2144	13.4942	18.0111	14.5969	12.6949	12.2697	1.58484	4.04496	15.5524	16.662	20.2513	17.1957	18.5725	18.489	16.2836	12.4103	12.4103	12.837	18.6532	18.3009	19.4201	17.6794	14.6427	16.3984	15.2279	20.6788	13.3147	18.2111	20.8491	19.2073	16.8386	17.2945	16.0686
MIR29b	13.5691	13.7205	13.8062	13.9168	13.9435	14.2274	14.44	14.6146	18.1754	6.78981	20.1664	20.0784	22.5657	22.547	20.0784	14.2525	13.6796	14.0438	18.4342	15.4106	13.7529	13.3555	1.17732	4.18946	16.428	17.6319	21.7721	19.1703	20.41	19.9119	18.1734	13.4959	13.4959	13.9908	19.8515	19.485	21.3604	18.7314	15.2904	18.0003	16.5764	21.9109	14.1976	19.1083	23.2087	20.0433	17.9907	18.3738	17.7099
MIR29c	12.7542	13.0374	12.8978	13.0437	13.0204	13.2915	13.6863	13.7127	17.0037	6.22787	19.1493	19.8528	21.957	21.9434	19.8528	14.4486	13.5194	13.9391	18.3628	15.069	13.0405	12.4456	1.54739	3.94938	15.8058	16.7781	20.6641	18.5464	19.961	19.5874	16.9019	12.765	12.765	13.0633	19.2217	18.8039	20.5594	18.4335	14.9581	17.4423	15.8147	20.9023	13.6221	18.8184	22.155	19.3907	17.233	17.6308	17.1552
MIR300	17.4752	17.1456	17.4945	17.5412	17.3759	18.0201	17.7271	17.5605	21.7315	7.49883	25.4782	20.9561	26.3534	25.666	20.9561	16.1128	15.441	13.4066	21.3439	18.2244	12.8542	12.4305	4.83804	5.87408	18.6247	21.6987	28.2702	25.7005	24.5198	24.6529	22.0361	15.4077	15.4077	16.074	22.2321	21.3601	24.4144	23.0283	15.6143	21.7232	19.3807	26.9862	17.8101	19.0924	29.563	22.9204	19.924	20.0229	21.4339
MIR301a	16.4485	16.2625	16.4249	16.1592	15.9261	16.5176	16.5952	16.6549	21.4815	6.30434	24.1498	20.9339	32.5409	32.1804	20.9339	16.9328	16.6004	14.0888	20.3299	19.4265	13.0059	12.6602	3.21109	5.77898	19.4749	20.9995	26.9412	22.9149			21.8998	14.3989	14.3989	15.2638	21.8561	21.5572	23.1172	23.9663	15.3091	22.141	18.2484	24.7375	17.4794	20.3494	28.2752	23.0241	19.9103	20.4836	37.6537
MIR301b	16.3299	16.1916	16.3534	16.2271	15.8092	16.4001	16.8042	16.7248	21.1888	6.85839	24.2512	21.4423	32.6045	32.3904	21.4423	16.1226	15.9733	13.6506	20.2887	19.4293	13.0606	12.8289	3.22458	6.19893	19.8998	20.806	26.5618	22.7569			22.2967	14.0656	14.0656	16.0944	21.8284	21.729	23.3644	23.8322	15.02	22.2801	18.5668	24.5505	17.5528	20.3121	28.4295	22.8046	20.2089	20.7421	37.8968
MIR302a	16.1053	16.1984	16.2675	16.05	16.273	16.4983	16.6207	16.7255	19.19	6.65307	22.0611	19.0042	46.545	45.3392	19.0042	15.4339	14.7916	14.2668	20.3593	19.49	14.5258	13.9464	3.72094	4.82673	18.4221	19.4246	24.8799	20.748	24.8287	25.013	19.5981	15.1919	15.1919	17.1315	21.3931	21.0097	24.185	23.3011	17.434	19.6237	18.5076	24.8221	16.3462	20.5764	26.5394	21.852	19.0527	18.9802	23.0019
MIR302b	16.6556	16.6952	16.6777	16.4226	16.7186	16.9057	16.9785	17.2184	19.4108	7.26196	22.4884	18.8501	46.8083	45.6577	18.8501	16.0049	15.3362	14.0191	19.9481	19.6068	14.8254	14.2045	3.69885	5.05743	18.5055	19.5071	25.2165	20.9998	25.4414	25.6986	20.2096	15.2677	15.2677	16.9796	21.8927	21.6437	24.0414	23.7014	17.1568	20.2314	18.3502	25.3541	16.7802	20.5347	27.1496	22.3829	19.32	19.3339	23.2826
MIR302c	15.9647	16.1958	15.9418	15.8144	16.2698	16.2188	16.1592	16.4016	19.8041	6.89336	22.2753	18.7403	46.6227	45.6093	18.7403	15.8991	15.2761	14.0063	19.7162	19.5097	14.8142	14.1897	3.70985	5.07247	18.7538	19.3666	25.0833	21.0205	24.6744	24.6994	19.7973	15.2576	15.2576	16.8285	21.6436	21.3877	24.1499	23.5789	16.9028	20.3369	18.5954	25.1067	16.5638	20.2727	26.7053	22.2546	19.3351	19.3063	23.1426
MIR302d	15.6641	15.9451	15.7342	15.744	16.0671	16.1507	16.0458	16.3345	19.3294	7.29441	22.3085	19.308	46.5116	45.419	19.308	15.9228	15.2459	14.4093	19.954	19.8501	14.8916	14.3821	3.71538	5.21029	18.1041	19.5148	24.9817	21.01	25.2738	25.4145	19.8699	14.947	14.947	16.9545	21.5579	21.3795	24.6304	23.3049	16.579	20.64	18.9574	25.0364	16.0018	19.8581	27.0606	22.2487	19.3215	19.5055	23.4705
MIR302e	13.6224	13.6261	13.656	13.4367	13.7582	13.9879	13.4232	13.8697	17.4178	6.13212	19.4527	16.7823	47.264	46.8978	16.7823	14.0502	13.4332	12.4714	18.1761	17.6529	13.5392	12.9096	3.35191	4.78605	16.2298	16.8853	22.1018	17.9729	22.7453	23.0428	17.6297	13.2705	13.2705	14.253	19.1069	18.9754	21.0513	20.502	14.678	18.4792	16.5037	21.9007	13.8414	17.7396	23.6256	18.3307	16.8218	16.773	21.2707
MIR30a	17.4672	17.7398	17.5284	16.9681	17.2338	17.5645	18.1347	18.4405	21.9534	7.16979	27.5755	22.4293	25.8264	24.9901	22.4293	17.8164	17.2855	14.8687	22.0746	18.882	13.1182	13.0981	3.46622	5.95457	20.0061	23.0264	28.1686	24.7941	24.8534	25.8317	24.1948	15.0332	15.0332	15.2526	23.6354	22.9394	23.9806	26.3212	17.7465	23.0731	20.1363	28.6187	18.0636	20.4129	30.8705	22.7231	20.6008	20.6608	22.1311
MIR30b	17.8646	18.2555	17.9673	17.4648	17.8736	18.0866	18.6895	18.9489	22.8794	7.70637	28.3604	22.6083	26.5927	25.8533	22.6083	18.0796	17.5191	14.5815	22.4892	19.1773	12.8449	12.8202	3.67989	6.0206	20.1366	23.4039	28.361	24.645	25.555	26.2966	24.0534	14.6904	14.6904	15.4398	23.8196	23.0636	24.823	26.3666	17.3828	23.4087	20.2614	28.6894	18.3918	21.6846	31.6255	23.3094	20.7267	20.9839	22.2389
MIR30c	17.7321	18.1201	17.8341	17.3785	17.6578	18.0372	18.6772	18.8924	22.7483	7.52973	28.1869	22.8979	26.3293	25.4924	22.8979	18.0865	17.5835	14.824	22.1314	19.5709	13.3085	13.3012	3.89612	6.09549	20.2982	23.4857	28.4059	25.1152	25.9186	26.6142	24.2697	14.9894	14.9894	15.6958	23.643	22.7822	24.8429	26.845	17.7744	23.9861	20.637	29.004	18.8917	21.2641	31.5197	23.7454	21.1575	21.4926	22.8047
MIR30d	17.0011	17.5055	17.2406	16.7049	16.9523	17.2352	17.9511	18.2202	21.5653	6.43734	27.0636	22.178	25.2447	24.4407	22.178	17.6144	16.9045	14.5762	21.4978	18.5324	12.8375	12.7465	3.53106	5.81836	19.9662	22.3994	27.5728	24.3032	24.86	25.7841	23.8708	14.8919	14.8919	14.9624	23.2924	22.4917	23.69	25.6014	17.2907	22.6405	19.9684	28.0957	17.996	19.9107	30.3153	22.5175	20.2597	20.3592	21.7882
MIR30e	17.9853	18.4915	18.086	17.4683	17.945	18.1184	18.836	19.2575	22.4325	7.71321	27.9124	23.1503	26.4044	25.4446	23.1503	18.2371	17.6989	14.9666	22.6183	19.2536	13.4654	13.4141	3.62649	6.76389	21.0792	23.4988	29.0257	25.9269	25.5136	26.3875	24.4096	15.2872	15.2872	15.8134	24.2265	23.4963	24.3616	27.3572	17.9255	23.6075	20.7069	29.0257	18.708	21.2594	31.7733	23.6468	21.3931	21.533	22.8326
MIR31	14.6071	15.1135	14.8688	14.7556	14.8047	15.1082	15.6261	15.4277	16.6326	4.61482	16.4892	16.0297	17.5719	16.858	16.0297	11.8216	11.8996	10.9354	16.6925	15.9291	11.362	10.7373	3.24213	4.93308	12.5371	15.1492	16.9788	14.93	15.7081	16.4258	16.1304	12.0151	12.0151	11.651	15.9557	15.632	16.5157	16.2893	13.8048	14.6071	13.2425	18.2552	12.381	16.7498	20.3836	15.0209	15.7709	15.9209	14.439
MIR32	14.019	13.755	13.7328	14.0005	14.304	14.3835	13.9737	14.262	15.8529	6.742	22.3425	18.6739	21.6152	21.0068	18.6739	13.4266	13.1519	11.1746	18.0159	15.5792	10.6336	10.4374	3.3577	5.3936	17.9838	19.1544	24.298	19.9776	21.3519	21.8894	18.7485	13.1017	13.1017	13.8713	19.3661	18.7775	19.8522	25.9607	13.3484	18.5111	14.9394	22.8475	16.0739	17.0724	25.4807	19.1705	18.2184	17.9286	20.1986
MIR320a	16.6412	16.2726	16.6629	16.2748	16.1639	16.3429	17.2741	16.97	20.7111	5.63843	21.3559	20.3023	25.101	23.5211	20.3023	16.3699	15.5196	13.3166	21.8436	20.3708	14.269	14.0367	3.133	6.79175	17.525	19.5113	24.235	20.5048	22.8481	22.4121	20.6902	14.5954	14.5954	15.1905	22.2147	21.3092	21.9356	22.4329	17.9413	20.6633	17.3818	25.6201	15.3751	20.4514	26.2771	22.3873	18.5905	18.8541	20.5749
MIR320b	16.6412	16.2726	16.6629	16.2748	16.1639	16.3429	17.2741	16.97	20.7111	5.63843	21.3559	20.3023	25.101	23.5211	20.3023	16.3699	15.5196	13.3166	21.8436	20.3708	14.269	14.0367	3.133	6.79175	17.525	19.5113	24.235	20.5048	22.8481	22.4121	20.6902	14.5954	14.5954	15.1905	22.2147	21.3092	21.9356	22.4329	17.9413	20.6633	17.3818	25.6201	15.3751	20.4514	26.2771	22.3873	18.5905	18.8541	20.5749
MIR320c	16.4305	16.1531	16.4531	16.099	16.0462	16.0374	17.0779	16.7702	20.5212	5.59376	21.0395	19.9878	24.6511	23.0668	19.9878	16.2088	15.2789	13.1913	21.4257	20.0964	14.1535	13.9644	3.18046	6.63446	17.3554	19.0527	23.9082	20.272	22.4318	22.1141	20.3594	14.7055	14.7055	15.0175	21.4905	20.6305	21.6391	21.9622	17.5595	20.5223	16.9298	25.3266	15.3949	20.1957	26.1501	21.9079	18.3633	18.5868	20.2169
MIR320d	16.4765	16.1517	16.4529	16.1409	16.0909	16.0341	16.9919	16.682	20.3567	5.64122	20.9356	19.8228	24.4599	22.8166	19.8228	16.0369	15.142	13.0283	21.1879	19.8748	14.0505	13.7954	3.20744	6.69075	17.3563	18.9741	23.6561	20.0225	22.177	21.94	20.3155	14.4945	14.4945	14.9416	21.4747	20.6035	21.5242	21.7982	17.4449	20.6048	16.7848	25.1074	14.9883	19.9597	26.1248	21.8579	18.2197	18.4443	20.2618
MIR324-5p	9.87424	10.0853	10.1045	9.18592	9.51067	9.66939	10.1717	9.34599	9.98906	4.12861	10.6493	10.6019	12.982	12.3442	10.6019	10.4579	9.41483	7.59267	10.6363	12.3366	8.28588	8.34121	1.40193	2.06431	8.60908	10.6379	13.1541	10.5387	11.6744	11.3812	11.057	9.0994	9.0994	8.70768	11.3605	11.2304	11.283	10.5485	10.1409	9.84667	10.2584	12.1442	7.60784	11.1811	10.8633	11.6845	11.6649	11.6239	11.3654
MIR326	12.4784	12.849	12.6902	12.1296	13.0094	12.8257	13.0837	13.2851	12.6179	4.52556	11.9272	13.2928	14.9327	14.6501	13.2928	11.6258	11.3637	10.6328	13.3877	15.5028	11.5401	11.2598	2.63437	5.49532	12.5535	13.8087	14.2703	10.698	13.8604	14.1586	12.6477	11.3762	11.3762	13.5242	14.6439	14.384	16.6368	13.7154	15.4829	10.0976	12.9761	15.0204	11.0529	15.5069	14.0921	15.7408	12.804	12.26	13.0533
MIR328	10.6763	10.8447	10.588	10.4561	10.8141	10.1209	10.4168	10.6129	10.2772	3.6996	9.41634	11.8589	11.462	11.1197	11.8589	10.583	10.2742	9.30127	11.1086	12.0373	9.1719	8.5551	2.09376	4.11067	10.3115	11.8529	12.7741	9.77381	10.8417	10.7022	11.4689	10.0827	10.0827	9.39526	11.6698	11.8989	12.4483	11.5258	11.359	10.3299	9.6445	11.3924	7.91143	12.3805	11.8915	11.8253	11.3909	11.3568	11.3748
MIR329	12.5714	11.9441	12.2472	12.1268	12.252	12.1511	12.9215	12.2301	15.3466	3.79198	17.5952	14.6702	18.0287	18.0643	14.6702	12.1947	11.0677	9.38906	16.4267	13.1333	9.15674	8.60928	4.5652	2.7578	13.5795	16.3036	18.3905	15.5067	16.5888	17.158	16.1057	10.2201	10.2201	10.3495	14.7837	14.7555	16.4676	15.1378	11.835	14.5583	12.4479	18.6798	11.9282	14.1286	18.9243	14.5137	14.104	14.0324	15.1404
MIR330-5p	12.8721	13.2223	13.0206	12.6581	13.4251	13.2608	13.4503	13.5339	13.2882	4.3854	12.7136	14.3789	15.6869	15.3499	14.3789	12.066	11.5846	10.8942	13.8246	16.0055	12.1812	11.9404	3.19098	5.48175	12.5721	14.3368	15.0817	11.2725	14.639	14.8235	13.342	11.692	11.692	14.0155	15.7041	15.4336	17.3685	14.2665	15.528	10.9329	13.7226	15.8509	11.7367	16.2911	14.9622	16.4735	13.5818	13.1093	13.4049
MIR335	14.0601	14.5604	14.0954	13.7512	14.151	14.5532	14.7885	14.4851	16.1247	4.52981	19.4514	18.2241	20.0219	19.0694	18.2241	14.0596	13.9023	10.4068	16.8846	16.7559	11.9493	11.4977	2.54593	5.31081	14.1637	17.6822	20.4993	17.064	19.418	19.5201	17.1742	10.9942	10.9942	12.344	17.3129	17.22	17.8548	17.3797	14.2829	15.7555	14.2583	19.3835	13.1763	16.6838	20.2603	18.7228	15.8878	15.9851	16.7865
MIR338-3p	12.6821	13.0447	13.0047	13.0917	13.3116	13.4205	13.3896	13.5317	16.9135	6.23398	17.8411	23.2862	19.1586	18.2919	23.2862	13.4453	12.6026	10.9175	16.1028	17.3857	11.2771	10.2953	3.25667	5.43475	14.7318	16.1927	20.1249	16.8973	18.3919	18.4579	16.8889	13.4328	13.4328	12.5082	18.1997	17.6218	19.0896	17.8801	14.8839	16.0116	13.7707	19.6154	13.1565	16.7257	20.346	17.4353	15.7374	15.7832	17.5383
MIR339-5p	11.6552	11.7175	11.6384	10.9563	12.4407	11.54	12.1776	12.089	11.3992	3.31272	12.4494	10.5014	13.6334	13.3454	10.5014	29.8757	30.5163	9.56247	12.2424	15.5079	10.1682	9.91828	2.62473	3.12868	11.285	12.5227	13.5492	11.5901	11.8085	12.176	10.7556	9.97044	9.97044	9.41089	12.8395	12.6382	14.548	11.7949	12.9451	10.149	11.5371	13.2462	8.21454	13.0287	12.9757	13.5116	12.8396	13.2982	13.2645
MIR33a	13.589	12.9536	13.4073	12.9022	12.8845	13.5847	13.7107	13.4165	18.2612	5.0216	20.5871	19.4516	21.7428	20.9049	19.4516	13.5772	13.2962	11.9873	17.4709	16.2781	11.3176	10.8676	2.1702	5.17377	16.1733	16.808	24.7194	19.1172	20.6537	20.2749	17.8364	14.021	14.021	13.735	20.5887	19.7278	21.0719	21.085	14.1692	19.5447	16.2891	20.5199	15.5157	17.7652	24.6514	20.5652	15.9739	15.7219	19.8297
MIR33b	13.2241	12.7963	13.2613	12.4975	12.7859	13.2794	13.4715	13.5006	17.8072	5.53579	20.2796	19.1088	20.537	20.2053	19.1088	13.5526	13.6272	11.8632	16.3888	15.218	11.0241	10.4642	1.93346	4.74496	15.0472	15.6364	24.0901	18.0409	20.199	19.8625	17.1291	13.4265	13.4265	13.0507	19.537	18.6055	19.8334	20.7425	14.3037	18.3826	15.8293	20.0635	13.8602	17.6303	23.8351	19.2427	15.5204	15.4622	19.2369
MIR340	20.2104	20.1285	20.0703	19.7433	19.9387	20.3823	20.5066	20.1002	25.5208	7.50456	30.8305	24.5206	31.6366	31.0884	24.5206	19.501	18.723	15.7665	25.367	23.2339	15.2827	14.8421	2.54828	6.46226	22.9307	24.3931	32.8348	29.3705	29.162	29.6585	26.809	17.2958	17.2958	18.8158	26.2846	25.4206	27.5035	29.4414	18.9219	26.8837	22.1619	31.7896	22.365	23.819	36.4912	26.8608	24.7032	25.1159	25.1528
MIR342-3p	12.4671	12.562	12.3301	12.4615	12.6188	12.3543	12.392	12.6622	15.3066	4.69453	16.8576	14.2701	16.4206	16.3844	14.2701	12.9165	12.8782	10.3273	14.5846	14.1779	8.907	8.74178	2.39114	3.85622	14.206	15.859	19.1859	13.8987	14.3779	14.4305	15.3343	9.08313	9.08313	12.7302	14.8869	14.921	17.687	15.6204	12.86	12.9909	11.9855	17.3381	11.8775	13.9515	18.0473	15.5246	14.1566	14.1978	15.5906
MIR346	10.8668	10.9741	11.0062	10.9413	11.0987	10.4338	11.3642	10.9587	9.50122	4.36332	11.2696	10.5014	12.5296	12.3593	10.5014	8.57518	8.42306	8.31887	10.1866	11.7993	9.45747	8.98533	1.33347	3.70882	9.56693	11.8491	13.8502	11.6363	11.4407	11.4268	10.8771	9.30647	9.30647	10.1417	11.7282	11.421	11.8486	11.3927	9.93799	9.2135	10.4772	11.852	9.02304	12.1931	12.5637	11.9637	9.95729	10.4143	10.319
MIR34a	12.9939	13.5546	13.58	12.7863	14.0199	13.2123	13.5622	13.8073	14.1781	4.02359	14.3225	15.3914	15.7575	15.5613	15.3914	12.3479	11.5722	12.3205	16.0848	14.8435	12.0359	11.7302	0.945878	5.41637	13.8599	16.3379	16.9245	13.0772	16.1829	16.0213	13.6428	10.6943	10.6943	12.7692	17.5265	16.9652	16.6773	16.5299	15.7575	13.071	13.0483	17.1982	12.7374	13.7904	16.6578	16.0916	14.5298	14.4203	16.4816
MIR34c-5p	13.7434	14.5396	14.3111	13.7745	14.7692	14.4832	14.6007	14.7832	15.1282	4.65947	14.9276	16.7697	16.8058	16.7745	16.7697	12.5838	11.6672	13.478	16.9203	15.7193	12.6482	11.9857	1.22492	5.71161	14.5787	16.7855	17.8012	14.1502	17.2942	16.9879	14.5906	10.0022	10.0022	12.868	18.2029	17.7272	16.9673	17.5265	16.0094	12.9576	13.8855	18.196	13.0483	15.0274	17.6756	17.1604	15.1902	14.8412	17.7489
MIR361-5p	14.9678	14.6449	14.6361	14.7062	14.659	15.7288	15.5754	15.647	18.9251	6.84184	21.0371	19.6754	21.1635	21.1529	19.6754	14.705	14.5536	11.8945	17.6909	17.3121	11.0743	10.7153	2.66926	3.78485	17.0949	19.0107	23.5698	20.9075	20.6113	21.1346	19.322	12.9163	12.9163	14.8312	19.9597	19.8585	20.9446	21.9847	15.3101	18.6971	15.7962	21.7978	16.2735	18.4864	24.5618	21.2002	18.2235	18.8477	17.0494
MIR362-3p	13.6265	13.0017	13.3098	13.1549	12.8791	13.0941	13.8331	13.1597	15.3228	4.51571	17.0731	15.2479	19.0251	19.1391	15.2479	12.3588	11.0112	10.442	17.7044	13.4433	8.95613	8.42711	5.11124	3.67946	13.3008	16.2281	19.6294	16.605	16.3546	16.8538	15.9592	10.7017	10.7017	11.9213	15.6584	15.3993	16.4545	15.1849	11.0357	15.5273	13.3661	18.8174	12.7385	14.9557	20.2081	15.5365	14.8851	14.9831	15.7136
MIR363	13.1681	12.8508	12.6391	12.7782	13.2299	13.0551	12.7457	13.1129	15.0276	7.01941	21.3378	16.5277	19.962	19.5213	16.5277	12.4157	12.2537	10.6956	16.6325	14.5391	10.9838	10.345	4.22537	5.42409	16.7779	18.0593	22.9366	18.9657	19.8322	20.0831	17.7512	12.7939	12.7939	12.7927	17.8268	17.6364	18.4625	23.9985	12.8777	17.9847	14.6209	21.3367	15.2212	15.2069	23.8693	18.166	17.0588	16.6912	19.3005
MIR365	11.7666	11.8424	11.4683	11.1465	11.7308	11.7863	11.7794	11.5476	13.2244	7.12934	14.3705	13.8253	13.7362	13.4067	13.8253	12.5323	11.4286	9.5429	13.1735	11.4799	10.6049	9.97847	2.01739	2.37645	11.3337	13.1729	17.0096	15.2714	16.0054	16.317	13.4045	12.7562	12.7562	9.20603	13.6365	12.8066	15.8234	14.631	11.8733	15.3445	10.8899	15.3458	10.5423	12.9128	16.4673	15.0733	12.8477	11.3959	11.9794
MIR367	13.8462	13.5814	13.4438	13.7085	14.0966	13.9504	13.7515	14.2107	15.2839	6.76827	22.0879	17.2113	21.211	20.3479	17.2113	12.9388	12.8156	11.4731	17.71	15.4898	10.8523	10.9858	3.76079	4.76855	17.2066	18.6805	23.4289	19.5228	20.4512	21.0607	18.3859	12.8611	12.8611	12.8117	19.1401	18.9001	19.6827	25.8783	12.9837	17.8781	14.8309	21.6338	15.9994	16.43	24.0088	18.6224	17.4013	17.2004	19.1544
MIR370	12.5631	13.3254	13.215	12.2455	13.4387	12.995	13.1519	13.4272	12.8842	5.3138	12.3858	14.4801	16.0746	15.1487	14.4801	11.9928	11.0764	10.1992	13.2663	14.4439	11.1461	10.7399	1.39694	5.82804	11.084	14.697	14.5856	12.8878	13.2719	13.3357	13.6399	10.6757	10.6757	11.4877	14.4952	14.4631	15.7432	13.0709	14.1238	12.5038	13.2591	15.8353	9.6865	14.3701	13.008	16.1288	12.7969	12.7781	13.5127
MIR371-5p	14.4047	14.4395	14.2841	14.3035	14.4504	14.8409	15.3877	14.7156	18.3217	6.32612	20.1862	17.5668	21.179	21.3038	17.5668	15.5823	15.1401	13.3717	18.613	17.6427	12.5468	12.2574	2.29133	6.04496	16.77	18.2732	21.7868	19.4228	20.425	19.4627	19.263	12.6533	12.6533	14.3227	19.0631	18.6582	21.9454	19.2289	15.7269	18.3015	16.3885	22.6399	14.5067	17.9399	23.3414	18.9568	16.8655	16.6388	17.7314
MIR372	15.5111	15.4306	15.4409	15.1941	15.7084	15.8271	15.7718	15.9305	18.9845	7.28865	21.5394	18.6305	46.3612	46.6817	18.6305	16.2342	15.4141	14.1393	19.6407	19.3995	13.4232	12.8923	4.12494	5.53398	17.1547	19.3155	23.4743	20.8168	24.3988	24.8466	19.7873	15.0853	15.0853	16.732	21.4826	21.4472	23.258	22.2267	16.7726	20.2099	17.7638	24.6777	16.0286	19.8229	26.3698	20.7895	18.6132	18.7997	22.5834
MIR373	15.4148	15.6077	15.5318	15.538	15.597	15.9497	15.8002	15.9067	19.2393	7.17756	21.7484	19.469	46.49	45.2083	19.469	16.0552	15.3275	14.2722	20.5339	19.8873	14.4758	13.9516	3.72234	6.00305	18.1865	19.3124	25.3418	20.8396	24.6367	24.5027	19.9071	15.0306	15.0306	17.1885	21.7164	21.4999	25.0475	22.8839	17.4405	20.6787	17.8926	25.5151	16.673	20.2194	26.2333	21.2736	18.9747	18.9873	23.0105
MIR374a	19.0366	18.6385	18.8616	18.5554	19.0783	19.3231	19.9654	19.4883	26.7459	9.45448	31.626	25.7335	31.1315	30.6355	25.7335	21.3577	20.4362	15.7594	25.651	22.1348	15.057	14.8855	4.2335	5.92203	22.7027	25.8682	34.3922	28.9424	29.3889	29.0222	24.8705	16.3539	16.3539	18.8761	28.1143	27.6105	29.1582	30.4258	19.1395	27.5589	22.205	31.974	21.6975	25.0652	38.4429	27.7086	24.2852	24.7635	24.5371
MIR374b	18.5067	18.1483	18.3672	18.1179	18.7155	18.9152	19.3517	18.9787	26.3838	9.42869	30.4895	25.4633	30.6273	30.2482	25.4633	21.0702	20.1065	14.8267	25.1395	21.7158	14.768	14.5286	3.88514	5.82672	22.3621	25.4076	33.9953	28.9334	29.0523	28.5551	24.2757	16.2238	16.2238	18.55	27.6118	27.2731	29.0091	30.0816	18.5227	27.103	21.7877	31.8146	21.9077	24.7691	37.6601	27.619	23.4162	23.7961	24.3043
MIR375	6.98052	7.10454	7.07301	7.07896	6.53488	6.95059	7.41319	7.39862	8.47018	3.17384	9.22654	8.09389	10.5669	10.5429	8.09389	9.29956	8.32549	5.92413	9.59659	9.56988	5.02764	4.80391	2.3514	2.30825	8.89967	9.4201	15.3157	9.73422	11.3035	11.4888	8.28824	5.90788	5.90788	7.48879	8.62681	8.52964	10.4194	9.84506	7.82798	9.16402	9.20235	11.6167	7.2072	8.15243	10.0938	11.5858	8.55973	8.39597	9.84079
MIR376a	14.6814	14.5691	14.3345	14.4473	14.698	14.2395	14.147	14.5486	17.2069	7.94732	19.502	16.3696	18.9966	19.0479	16.3696	14.8979	14.3479	11.5272	17.156	16.0293	10.2627	10.1784	3.73656	4.43216	14.3695	17.9538	21.1581	19.3479	18.9522	18.7716	18.2674	13.8866	13.8866	13.2028	19.6168	19.0607	21.2072	19.8165	14.0774	17.2295	15.6318	22.0844	15.0827	16.7037	23.7718	18.9145	16.8905	16.6399	17.0147
MIR376b	14.8223	14.7073	14.588	14.5987	14.9342	14.3871	14.2409	14.7393	17.8389	7.79268	20.0441	16.911	19.6248	19.4414	16.911	15.0792	14.6169	12.1193	17.4931	16.7921	10.6362	10.5713	3.96917	4.34592	14.3126	18.016	21.6258	19.6455	19.508	19.2785	18.5057	14.3196	14.3196	13.5845	20.1403	19.4744	21.519	20.5425	14.4058	17.9403	16.1517	22.6465	15.7097	17.3093	24.3578	19.3997	17.3924	17.1491	17.6963
MIR376c	15.0804	14.5688	14.6651	14.3935	14.3832	15.163	15.0645	15.4241	19.6169	7.20293	24.3195	19.3403	22.6361	22.1683	19.3403	14.6459	14.4677	14.3364	19.0044	18.0875	12.0683	11.2885	1.69329	5.54072	17.9653	18.7236	23.9057	21.0517	22.4755	22.6562	20.947	12.8813	12.8813	15.6687	21.0843	21.4983	22.2931	22.6868	14.8467	20.2085	16.5543	23.2627	16.3926	18.5799	27.1738	21.2522	18.4244	18.478	18.8083
MIR377	17.8223	17.3987	17.2139	17.4362	17.3666	17.8352	17.5417	17.7732	20.5559	8.58014	22.4635	20.2319	24.7856	24.4824	20.2319	17.8048	17.5889	13.6937	21.1854	19.304	13.4601	13.2683	3.08489	5.04714	18.8033	21.5217	26.1516	20.9602	23.1979	23.6138	20.3725	14.4251	14.4251	16.1304	21.3782	20.1272	25.5454	21.9387	16.9896	20.0818	19.1964	24.3568	17.4641	19.7064	26.5867	22.0436	20.8966	20.8337	21.9236
MIR378	12.5228	13.1987	12.7407	12.6395	12.9586	12.1162	12.7387	13.0636	14.9967	5.14683	15.519	15.5599	17.6885	17.1652	15.5599	13.0516	12.2128	10.8527	14.9733	15.3791	11.8543	11.4208	3.38261	4.15067	14.0675	14.5898	16.6074	15.4702	13.9816	14.544	14.6366	12.3941	12.3941	14.7285	15.6443	14.9289	17.5618	15.0247	13.3463	12.3427	14.0597	17.7643	11.2858	15.4651	17.4692	14.9255	15.2635	15.6879	14.4236
MIR379	15.6969	15.4377	15.5919	15.248	15.454	15.3829	15.2012	15.5792	11.7607	3.01869	11.8521	11.6954	12.4985	12.1024	11.6954	9.76596	9.05952	6.90827	9.57978	11.7261	7.00682	6.51139	1.89238	3.25089	8.62935	11.2655	13.5647	11.5645	12.8933	12.5178	11.0405	9.41015	9.41015	8.45565	11.431	11.3694	13.2054	10.8858	10.1109	9.72542	10.3854	12.6788	9.79392	11.0311	13.3098	9.46329	11.128	10.629	11.3567
MIR381	17.5	17.2137	17.564	17.4299	17.2701	17.9584	17.7975	17.6744	21.2917	7.27769	25.6181	20.8394	25.9359	25.1993	20.8394	16.1769	15.3494	13.3547	21.3485	18.0719	12.852	12.205	4.60162	5.89743	18.1858	21.7084	28.0479	25.5608	24.3463	24.405	21.7508	14.9872	14.9872	16.0407	22.3584	21.4836	24.3687	22.6359	15.7184	21.9847	19.6417	27.1972	17.5212	19.1294	29.6468	22.8235	19.9214	19.8563	21.3172
MIR382	16.3012	16.4162	16.5298	15.7634	16.2614	16.4323	16.675	16.4928	18.2126	6.24142	21.1973	18.3586	21.6064	21.1346	18.3586	13.4928	13.2016	14.5624	17.8285	17.5054	12.3587	11.498	4.33506	4.96476	17.1851	17.5293	24.5565	21.0568	20.5221	21.2461	19.5307	14.0384	14.0384	14.1773	22.1485	21.4913	23.031	22.2225	14.6337	19.0114	17.2126	23.8615	15.6833	19.159	25.1174	20.7433	19.2376	19.5718	19.3521
MIR383	14.8408	15.0982	14.9269	14.6139	15.2719	15.848	15.4791	15.6079	17.2106	6.80103	18.4952	17.5366	18.8273	18.6649	17.5366	15.2075	14.7412	12.4757	17.5453	17.0704	12.3325	11.6545	1.53959	5.13856	16.0632	17.2009	21.326	18.2101	18.5551	18.4241	18.5633	13.4098	13.4098	13.5244	18.3033	17.5457	20.112	20.6276	15.6927	16.7742	15.2918	20.2968	14.7912	18.6297	22.9788	19.5647	16.8013	15.8619	16.9228
MIR384	13.0046	12.8575	12.986	12.2824	12.9003	12.6154	13.5825	13.4456	17.3077	6.11815	18.0884	17.9028	18.8897	18.7963	17.9028	12.7022	12.1772	12.2266	16.807	16.6408	13.001	12.7846	4.47463	5.80439	15.3326	16.0354	21.6759	19.406	18.5341	18.3071	18.5952	14.0531	14.0531	13.552	20.8938	20.8209	20.3854	20.4803	13.8192	18.2327	15.3551	21.7601	13.3617	18.071	23.303	19.1798	17.4396	17.9007	17.5153
MIR410	16.9518	16.5526	16.5923	16.9355	17.1363	17.464	17.7657	17.565	22.9797	6.95824	27.8498	23.6848	26.1442	25.9565	23.6848	17.847	17.111	13.6393	22.5171	19.4526	12.9317	12.7633	2.6431	5.07126	19.0652	21.0875	29.8857	26.7151	25.2115	25.1418	24.6881	14.1368	14.1368	17.1326	24.434	23.7879	26.6601	27.7141	17.1834	24.1623	20.2772	29.6606	19.8005	21.9711	33.9903	24.2438	20.7235	20.8995	21.554
MIR411	9.84454	9.37268	9.83041	9.46571	9.71284	9.5845	10.0272	10.0075	14.2158	4.30422	14.1168	11.8259	15.3539	15.1528	11.8259	10.7953	10.4122	8.93191	12.5854	12.4938	7.57848	7.2741	1.67035	3.89429	11.1968	12.7581	15.9096	14.159	14.5419	14.6275	12.7228	8.74326	8.74326	11.4336	15.0419	14.1381	15.1529	12.9534	11.2588	12.0897	12.5481	16.052	10.1556	12.0916	17.7051	13.4508	11.9606	12.1295	13.1238
MIR421	17.0547	17.047	16.8898	16.5349	16.7028	16.8416	17.4274	17.3932	20.3068	6.71623	25.1455	19.8143	23.7492	23.1273	19.8143	15.9945	14.8785	14.4023	22.5741	19.4783	12.9287	12.117	1.34152	5.39932	17.6182	20.1715	25.1161	21.7489	22.2208	21.9832	24.828	15.3361	15.3361	15.8147	21.5564	21.047	21.9057	23.0925	16.5409	19.2585	18.104	25.4935	16.5014	20.1175	27.9962	21.3097	19.0618	19.2465	18.3474
MIR422a	12.8888	13.4892	12.9862	12.9528	13.1346	12.6601	13.2096	13.6422	14.8976	6.03773	15.6043	15.3974	17.9739	17.6568	15.3974	13.4052	12.7994	11.4873	15.1864	14.9205	11.4431	10.7961	2.99218	3.91636	13.4626	14.9871	16.8016	14.8381	14.4971	14.6447	15.194	12.8778	12.8778	13.9072	15.7212	14.9244	17.7712	14.7673	13.9921	12.416	14.1179	17.6849	11.226	15.7574	17.4772	15.3543	15.9595	16.4328	14.9115
MIR424	17.4121	17.9306	17.3419	16.8321	17.8501	17.2924	18.388	17.95	19.6426	7.49991	21.5362	39.7111	23.7355	23.8723	39.7111	14.4897	14.1035	14.0086	21.3023	19.7134	14.2085	13.7569	4.92074	4.95756	17.6204	20.4794	23.464	20.2992	22.8215	23.0886	19.2649	14.6951	14.6951	15.0685	21.8059	21.9209	21.9401	21.159	18.8191	18.3678	17.9878	23.872	16.5009	20.7608	24.8346	22.3599	18.234	18.1624	21.5958
MIR425	13.0546	13.2436	13.1492	12.6631	12.8964	13.6768	14.374	14.2897	17.1891	4.94549	18.6399	18.1551	19.1653	19.0694	18.1551	13.5443	13.4208	11.832	17.5508	17.0656	10.2379	10.0654	4.5504	3.9883	15.2365	17.0858	21.3195	17.3767	18.9956	19.0569	16.7504	13.0661	13.0661	12.7927	18.1158	17.3908	19.0068	19.0757	11.8624	16.4813	13.4513	19.7969	13.9146	16.9406	22.7531	18.9309	15.5505	16.2739	16.3233
MIR429	18.4169	17.869	18.2618	17.5011	17.8687	18.4234	18.8558	18.4797	23.0827	8.44637	27.8257	22.8476	26.6815	26.0096	22.8476	18.5915	18.6344	15.1175	23.1534	19.2172	13.0255	12.6354	3.93338	6.27445	20.8959	21.6486	29.0959	25.084	24.7521	25.0947	23.1074	15.5445	15.5445	17.5754	25.2903	24.3749	26.0069	25.9918	17.6614	23.668	21.0113	28.7823	20.4064	22.2917	32.8277	25.6358	21.3205	21.2642	23.0228
MIR431	13.862	13.5789	13.7145	13.5392	13.2632	13.2937	13.2705	12.9291	14.6541	5.74552	14.409	13.7936	17.8337	16.7322	13.7936	11.7856	11.1643	11.0594	14.5275	15.4512	9.84366	9.8335	3.29227	3.59095	13.6784	12.5457	16.7146	11.9418	14.5664	14.6285	14.1093	9.19091	9.19091	11.8242	16.2134	15.6471	16.6945	16.7277	12.0277	12.1572	13.2301	16.6363	11.1755	15.9998	16.331	15.5491	12.9359	13.091	13.7495
MIR433	15.9135	15.4091	15.6176	15.6388	15.478	15.9542	15.1473	15.0635	17.9991	5.53336	19.5186	17.5899	19.7446	18.9824	17.5899	14.2579	13.3053	9.91842	16.7622	16.7178	13.0648	12.4588	1.56578	4.76483	15.9937	17.6341	20.5817	17.9766	18.9655	19.0669	16.849	11.4086	11.4086	14.4094	18.8467	17.8914	20.1481	19.4278	14.6725	17.6496	14.3686	20.8963	13.721	17.4194	23.1215	18.746	16.0849	15.9307	17.1117
MIR448	16.9385	16.5608	16.5853	16.4616	16.9576	17.0064	16.8494	17.0485	21.1605	7.80257	24.5197	22.301	24.9869	25.023	22.301	16.4259	16.285	13.4657	21.1892	19.5606	12.1964	11.8205	3.23326	4.62864	19.7567	20.2971	28.3265	23.4555	24.64	25.0331	22.4003	15.6266	15.6266	15.6766	24.4433	24.0273	25.721	25.3089	17.0537	21.9708	17.5986	25.6012	17.9791	20.0793	29.7871	23.5397	19.8321	20.1493	21.9141
MIR449a	13.3251	14.0848	13.7928	13.1285	14.4295	13.6995	13.8784	14.2255	14.9308	4.41517	14.5119	16.4525	16.6006	16.5599	16.4525	12.9857	12.4986	13.1417	16.8468	15.3765	12.1645	11.607	0.93056	6.0899	13.8618	17.1882	17.5439	13.9417	16.9541	16.7877	14.1759	10.3263	10.3263	12.6214	17.7024	17.253	16.97	17.0754	15.7063	12.9124	13.6184	18.0952	13.1546	14.1343	17.5762	16.6522	14.8405	14.8339	17.6843
MIR449b	13.3251	14.0848	13.7928	13.1285	14.4295	13.6995	13.8784	14.2255	14.9308	4.41517	14.5119	16.4525	16.6006	16.5599	16.4525	12.9857	12.4986	13.1417	16.8468	15.3765	12.1645	11.607	0.93056	6.0899	13.8618	17.1882	17.5439	13.9417	16.9541	16.7877	14.1759	10.3263	10.3263	12.6214	17.7024	17.253	16.97	17.0754	15.7063	12.9124	13.6184	18.0952	13.1546	14.1343	17.5762	16.6522	14.8405	14.8339	17.6843
MIR450a	7.55914	7.68123	7.65313	7.13339	7.81446	7.7358	7.89327	7.98141	8.28193	2.6558	9.34553	9.3126	10.3977	10.281	9.3126	8.81502	8.63466	9.27365	8.77662	8.99383	5.51815	5.68886	0	2.6558	8.66331	8.28363	13.696	10.1451	10.013	8.76728	8.86636	6.29393	6.29393	7.88764	10.5162	10.5409	9.90108	10.4191	8.10475	9.37232	8.76245	10.1719	7.73353	8.79586	11.832	10.8764	9.13909	9.26218	9.20994
MIR451	7.19609	6.87752	6.46718	6.68943	7.51746	7.28465	7.23733	6.74946	7.17731	3.7081	8.603	7.62956	8.13688	7.92528	7.62956	5.96249	5.61697	4.37881	7.86996	7.85677	4.87108	4.72637	1.37361	2.3597	5.76262	7.61149	10.2507	8.55668	9.35877	8.46667	7.90256	6.61477	6.61477	5.3541	7.94101	7.88932	9.39359	8.0016	6.66167	7.64759	6.67328	9.38895	4.96942	7.53607	11.3393	8.88934	7.36308	7.2743	6.61638
MIR454	16.7891	16.271	16.4335	16.1602	16.2105	16.9533	16.4678	16.81	21.2434	6.13192	24.7974	21.7141	33.249	32.9255	21.7141	15.4567	15.1148	14.6344	21.3157	19.1989	12.2938	12.0316	3.25907	5.73201	20.3107	20.9878	26.5614	22.5291			21.8309	13.7042	13.7042	15.4402	22.0216	21.5919	23.2731	23.8498	15.4039	22.9371	18.2767	24.0778	17.5768	19.2462	28.9846	22.4493	19.8601	20.4409	38.4307
MIR455-5p	12.7482	12.476	12.1483	12.2717	12.1683	12.5646	13.5073	12.7141	15.2555	6.36595	15.6591	16.0025	15.3408	15.1983	16.0025	12.6539	11.9748	10.8223	13.2624	15.2175	10.2037	10.1209	1.48227	3.63769	12.6398	14.6514	18.2906	15.3699	16.0464	16.6017	14.1729	9.93124	9.93124	11.8372	16.2596	15.7947	17.4807	15.7042	12.367	14.0929	13.0689	16.7023	12.5871	14.5138	17.2778	16.8416	14.5867	14.7481	14.8063
MIR485-5p	15.0295	15.9565	15.3605	16.0086	16.6458	15.6681	16.4145	17.0296	15.0452	5.10323	13.5991	14.3246	16.0073	15.6196	14.3246	15.0997	14.4026	11.6422	15.1872	17.6632	14.7603	14.2853	2.3105	6.66255	13.2227	15.2685	16.6753	13.6642	14.4302	14.1547	12.731	12.7592	12.7592	14.0581	15.1126	15.0601	17.1308	15.3519	18.8023	10.6868	12.4202	17.9429	13.2349	15.9773	15.9454	15.8021	16.6831	16.8707	14.5045
MIR486-5p	11.2458	10.6099	11.3765	10.8827	10.8698	11.2708	10.834	10.8853	11.863	5.99117	14.3561	13.3029	14.7308	14.8051	13.3029	14.7789	14.1053	9.69544	12.4212	11.7289	9.92156	9.50434	4.20908	4.33844	11.593	12.103	16.532	13.7405	14.7212	14.6805	12.7558	9.78217	9.78217	10.244	12.541	12.5964	13.6873	14.2823	9.68756	12.5463	12.3449	15.6669	9.98252	11.9952	17.4567	12.9386	12.9313	13.0365	12.2975
MIR487b	6.30772	6.23636	5.88788	6.25761	6.17757	6.28067	6.78247	6.36299	5.84366	3.08332	9.83602	5.89728	9.51696	8.40613	5.89728	6.0596	5.79547	5.81388	7.39555	6.33405	2.45701	2.53302	4.71143	3.85414	6.30208	6.7032	9.97221	6.93483	6.89562	6.37473	6.99909	3.94582	3.94582	7.0173	8.03156	8.18925	7.89055	6.63261	5.42188	9.28174	5.36906	8.39638	6.78642	8.73583	9.85301	6.92959	7.03626	6.55269	6.57258
MIR488	15.8201	15.7354	15.9877	15.8982	16.1471	15.7997	15.9799	16.5131	19.4859	7.09841	20.6318	19.3404	21.8496	21.662	19.3404	16.2667	15.8394	14.1424	21.2022	19.0095	12.6934	12.0885	2.72872	5.35729	16.0765	19.9427	24.722	21.1294	21.938	21.537	18.8385	13.5404	13.5404	16.1358	20.3863	20.0442	20.8695	22.055	16.1944	17.9034	17.1355	23.4529	15.466	21.3748	24.7245	20.1473	17.6834	18.0852	17.6255
MIR490-3p	9.72269	9.88932	9.91827	9.22139	9.7961	9.61135	9.6873	10.3589	12.3674	5.89802	12.9968	12.7849	14.5639	14.2562	12.7849	11.6686	11.106	9.63844	12.7007	13.0415	9.02395	8.78626	2.40331	4.71842	11.909	13.3173	15.313	14.5289	14.555	14.6329	11.8792	9.4768	9.4768	11.6525	13.0032	12.7137	16.2118	14.4082	11.1287	12.2826	12.0362	15.5598	11.3514	13.1243	16.1891	15.2585	13.2673	13.4345	13.6638
MIR491-5p	13.8994	13.7421	13.7045	13.6216	14.2417	13.9561	13.5188	12.9733	11.9144	3.77537	12.8702	13.1337	14.4368	14.3205	13.1337	10.4521	9.73965	10.5922	11.9165	13.5863	10.0457	9.20577	1.33772	3.77537	11.5901	13.473	13.7046	10.9702	12.5574	12.4687	12.4113	9.24279	9.24279	11.0643	11.8482	11.6259	14.6091	13.296	14.5697	10.4269	11.6138	13.6249	9.67917	14.5254	12.5891	13.1824	13.5387	13.5245	13.7321
MIR494	18.7498	18.1029	18.3237	18.2845	18.2063	19.0277	19.0227	18.4722	23.8881	8.0904	27.882	23.8558	27.5594	26.7359	23.8558	18.5941	18.3579	14.4077	23.1427	20.2127	14.4222	13.8837	4.57869	5.3936	20.4197	23.8288	31.3517	25.9589	26.7245	26.7079	24.7465	16.2493	16.2493	17.02	24.909	24.0832	26.3276	27.0387	18.9312	23.0996	21.4204	29.5303	19.2335	22.992	31.4779	24.412	22.6754	22.9985	22.8139
MIR495	20.4488	20.29	20.0162	20.067	20.0628	20.3245	20.701	20.5515	25.6316	7.11991	30.1413	25.6897	29.7741	29.1406	25.6897	19.7925	19.4582	16.6897	25.9712	22.6931	15.6122	14.784	4.20464	5.46892	22.1261	24.4324	32.6439	27.9826	28.2336	28.1923	26.5067	17.0347	17.0347	18.1479	26.4891	25.6746	28.5486	28.5957	20.2879	26.0385	22.7724	32.8658	19.2679	23.9652	34.8209	26.3138	23.0095	23.3802	25.3327
MIR496	11.9757	12.3023	11.8418	11.9668	11.7286	11.8662	11.9624	12.3427	17.1618	5.41843	20.2955	17.9006	20.0444	19.3943	17.9006	13.0367	12.2783	11.6962	15.7008	14.4244	10.8861	10.3596	3.34529	3.1197	14.7055	16.8337	22.6434	18.887	19.9054	19.3122	17.999	12.9578	12.9578	13.3574	17.8519	17.5957	20.0292	19.8769	11.7142	17.3642	14.9279	20.1039	13.9852	16.722	23.6391	17.0241	16.7009	16.8032	15.4268
MIR497	16.6837	17.1364	16.5209	16.073	16.9295	16.8428	17.5128	17.2496	18.8672	7.0339	21.4274	39.6541	22.7679	22.6542	39.6541	14.0796	13.6049	14.0272	20.5788	18.9939	14.0612	13.4689	5.30769	5.60107	16.7003	19.7532	21.5767	19.3359	21.979	22.103	18.9667	15.0025	15.0025	14.1792	20.6924	20.7778	21.2599	21.3725	18.0624	17.685	17.3816	22.8812	15.7884	20.7479	24.8172	21.2729	17.453	17.4612	20.8301
MIR499-5p	16.5525	15.8473	16.3718	15.6173	16.0058	16.5337	16.3226	16.2388	19.7104	6.33079	22.0914	18.3505	21.1592	20.2259	18.3505	16.0876	14.5397	11.9681	18.4102	15.3095	12.264	12.2564	4.19944	3.68069	17.8912	17.2954	24.5056	22.6119	21.2546	21.5104	19.0071	12.3724	12.3724	13.346	20.5425	19.9485	22.6063	21.667	13.709	18.7558	16.0839	23.7916	16.097	17.9653	26.3072	20.7356	17.8549	18.0995	18.6172
MIR503	7.63642	8.15404	7.52379	7.33109	7.77802	7.60368	7.45356	7.43891	8.67818	4.86509	8.79945	14.5964	9.68684	9.40325	14.5964	6.63667	5.9316	4.91657	9.60998	8.80786	5.83809	5.76792	2.91532	4.00655	7.65734	9.86734	9.31309	8.8274	9.71074	9.81748	8.69322	6.95849	6.95849	6.98437	8.98873	8.28395	10.4973	8.74596	9.20208	8.98953	7.65865	9.15456	6.91415	8.53035	9.78055	8.06117	8.02355	7.76621	9.66859
MIR504	9.86743	10.3297	10.3604	9.71226	10.3744	10.1141	10.4073	10.6733	11.1179	5.71001	10.4715	9.101	11.9383	11.8994	9.101	24.0467	23.8688	10.1686	12.0002	12.248	13.9538	13.6706	2.07741	3.87465	10.1552	11.2625	12.5112	10.2217	10.4425	10.1189	10.0326	8.43817	8.43817	10.1119	10.9628	10.9897	12.2351	10.3467	11.8167	9.11047	9.86824	12.9343	8.01667	12.7271	10.8109	11.3052	11.6344	11.4682	10.433
MIR505	13.6863	14.0246	13.8327	13.6546	13.7838	13.9035	14.5258	14.2784	17.886	5.91817	19.059	16.284	19.4445	19.1457	16.284	13.7122	12.7221	11.4203	18.0801	16.0551	10.5904	10.0309	3.80766	4.36076	15.1638	17.155	21.8515	17.8645	19.1207	19.5104	19.2321	13.4865	13.4865	13.2731	19.3787	18.5122	17.8466	18.1142	15.1799	18.3727	13.9309	21.6457	14.0304	16.1028	23.2602	18.4811	15.5872	15.7344	16.8875
MIR506	13.403	13.6109	13.4356	13.6973	14.2458	13.7593	14.338	13.7969	17.3812	6.1326	19.6196	18.944	21.795	20.8451	18.944	14.9793	14.7759	12.1754		16.6667	12.1629	11.6436	5.35477	4.67245	15.3562	18.7567	21.2657	18.1562	20.0885	19.9466	18.7541	13.4539	13.4539	13.8016	19.7118	19.5143	18.7249	19.3656	14.0362	16.3588	14.8808	20.8978	13.0943	16.1398	21.5324	17.9394	14.9945	15.3723	17.853
MIR519d	14.598	14.8532	14.7657	14.6122	14.7132	14.8646	14.3475	15.0189	19.1047	5.84252	21.7614	18.6667			18.6667	14.7181	14.8402	13.8542	20.7233	17.9737	12.5282	12.1594	2.16427	4.51467	17.4191	19.6503	24.4747	21.2469	31.2938	31.6422	20.2115	13.5377	13.5377	15.6374	19.5699	18.7275	21.2193	22.4569	15.7888	19.8355	16.94	24.3138	16.3666	19.2539	26.3349	21.3673	18.5708	18.7117	21.1487
MIR520a-3p	14.8149	14.7948	14.744	14.6709	14.9475	15.0484	14.6064	14.8722	18.0759	6.98662	20.3652	17.4609	46.018	45.3586	17.4609	14.994	14.4809	12.9983	18.9476	18.7054	13.8963	13.2242	4.27033	5.5893	17.3439	17.6939	23.109	18.6322	23.6208	24.0532	18.4547	13.948	13.948	15.1024	20.1297	19.9656	22.8064	20.9786	16.1001	19.3616	17.3654	23.3896	15.2203	18.7428	25.0055	19.8055	17.5837	17.3151	22.615
MIR520b	14.9233	15.0428	14.8533	14.7394	15.0914	15.2465	14.8589	15.2137	18.644	7.24128	20.921	18.336	46.6256	45.9762	18.336	15.4664	14.6589	13.511	19.619	18.943	14.2844	13.4093	3.89709	5.19186	17.5171	18.343	23.7253	19.8425	24.1075	24.4813	19.1725	14.1043	14.1043	15.8783	20.1364	20.111	23.3097	21.8097	16.2915	19.8374	17.831	24.1886	16.057	19.09	25.9574	20.3481	18.3066	18.3152	22.9918
MIR520c-3p	15.3424	15.4533	15.2726	15.1698	15.4955	15.6586	15.2723	15.6683	18.7802	7.14223	21.2978	18.4288	46.5113	45.6528	18.4288	15.5197	14.7323	13.665	19.8247	18.9658	14.2036	13.344	3.84379	5.25561	17.6281	18.5856	24.1916	19.9608	24.1935	24.5593	19.6667	14.0839	14.0839	15.9222	20.5122	20.3754	23.7573	21.8713	16.4749	20.0364	17.933	24.4895	16.3341	19.4983	26.2189	20.6755	18.4077	18.2409	23.0242
MIR520d-3p	15.5404	15.5059	15.5656	15.6145	15.7333	15.9484	15.8919	15.9078	18.5427	6.83324	20.9283	18.622	45.5007	44.6315	18.622	15.1145	14.5932	13.4742	19.1967	19.4974	14.6914	14.0305	3.54873	5.76136	18.0247	18.4788	23.8025	19.5879	24.3439	24.8696	19.421	14.2888	14.2888	16.6093	21.2037	21.1249	23.8494	21.2288	16.3803	19.594	18.3211	23.8316	15.527	19.5944	25.7798	20.2757	18.433	18.3552	23.0213
MIR520e	14.6682	14.5983	14.5501	14.7273	15.0315	15.0889	14.7026	15.0094	18.0121	6.55276	20.7779	18.3644	46.1328	45.3971	18.3644	15.4	14.8133	13.3283	19.1226	19.3354	14.3307	13.5777	3.61576	5.59715	17.452	18.3696	24.0336	19.1683	24.1299	24.4194	19.2469	14.2675	14.2675	16.1297	20.2848	20.0105	23.0577	21.7918	16.6897	19.5829	17.9665	24.357	15.7085	19.4558	25.4953	20.2496	17.8465	17.8538	23.1486
MIR539	19.0829	18.7483	19.415	19.068	19.2377	19.4392	19.5108	19.354	23.4694	7.64624	26.1381	23.6932	26.7674	26.0537	23.6932	18.2093	17.1368	16.0197	22.8711	22.4443	14.3845	13.9426	4.12368	6.07202	20.3921	22.4729	29.1239	24.5679	25.529	25.2454	23.1301	18.2272	18.2272	18.5128	25.4017	24.0653	25.8024	25.8231	19.5093	22.5663	20.2399	29.0857	18.9706	24.2299	29.4724	24.2942	22.8744	22.7204	22.9744
MIR542-3p	14.3317	14.3288	14.5255	14.2616	14.1937	14.7513	14.7616	14.5736	17.3751	7.39257	18.5555	14.9088	19.7989	19.5296	14.9088	13.6983	13.7343	12.3906	17.418	18.5282	10.4514	9.9815	3.38116	4.97867	14.1287	17.8152	18.6325	16.2877	18.2433	17.6062	15.6914	11.7774	11.7774	13.7345	17.6333	17.6543	17.3312	16.9655	15.1598	14.6912	14.2141	19.6372	13.8386	17.3322	21.8018	17.27	15.2471	15.3902	15.4854
MIR543	16.5922	16.4895	16.182	16.3466	16.5024	17.0774	16.7964	16.9756	22.3718	8.3364	27.1185	23.2236	26.1795	25.7008	23.2236	18.0455	18.02	14.1244	22.1012	20.1083	12.426	11.54	3.69227	6.40332	19.7105	20.5335	30.1645	24.728	25.2683	25.904	23.0573	14.7914	14.7914	16.8023	22.4037	21.4671	25.7311	25.4516	17.6032	23.108	19.0452	28.5527	19.0473	22.4328	30.7241	24.0757	20.5601	20.5015	22.1583
MIR544	19.2971	19.037	19.1007	18.9269	19.4779	19.5087	19.6326	19.6357	22.436	6.52757	24.0485	22.5863	25.8487	25.4821	22.5863	17.96	16.8335	15.3171	22.6597	21.0652	14.6781	14.0402	4.83607	7.23967	19.4505	22.9593	28.8719	23.6048	25.3711	24.574	21.0825	15.1883	15.1883	17.517	24.6246	24.0847	26.559	24.7556	18.445	20.9186	19.6224	26.5756	18.4193	21.9629	27.4347	23.8638	21.7059	21.7691	22.1869
MIR551a	3.30637	3.44102	3.12786	3.17653	3.40858	3.2922	3.44296	3.77981	4.41803	1.46735	5.26372	4.20977	5.97097	6.37305	4.20977	3.07601	3.57803	3.48415	4.69272	2.48457	4.57322	4.50039	1.99304	0.978232	4.72594	4.32802	6.00152	4.87184	4.97901	4.79404	4.1989	3.54698	3.54698	3.60006	5.02243	4.8198	5.14589	4.2086	4.9148	4.77994	3.94477	4.58594	3.40491	4.2523	3.42218	7.18185	6.85656	6.23685	4.87871
MIR551b	3.20046	3.16425	3.01831	3.06528	3.65683	3.54082	2.99014	3.5109	3.86922	2.49875	4.60986	4.93852	6.51675	6.93628	4.93852	3.14289	3.65582	3.97871	4.47509	2.98658	4.46026	4.16031	1.01818	1.49925	4.64298	4.57461	7.06513	4.81719	5.39558	5.20441	4.2902	4.05046	4.05046	2.90395	5.13162	5.07849	4.83147	4.30011	5.18904	4.36059	3.48092	4.68564	3.68358	4.18958	4.169	7.33799	5.70226	5.06528	4.82399
MIR590-3p	24.6321	24.0423	24.1682	24.022	24.404	24.7543	25.3293	24.9971	30.687	9.97086	34.8366	29.4006	35.7176	35.372	29.4006	24.1153	23.0388	18.801	29.7276	26.1415	17.5997	17.052	4.58714	7.47815	26.7447	28.6817	40.3237	33.7422	33.8828	34.3332	30.373	20.9923	20.9923	23.082	33.003	32.1405	34.4565	35.8351	23.5663	30.8153	26.7955	36.787	25.1564	29.436	41.9355	33.2039	28.7832	29.2877	29.3915
MIR590-5p	13.724	13.3088	13.3892	13.6509	13.2863	13.6128	13.7324	14.0688	19.0709	7.24184	21.8126	19.8814	22.9626	22.1874	19.8814	15.3941	14.7757	12.5714	19.1425	16.0748	10.992	10.4255	2.40888	4.72936	16.477	18.2636	24.4025	21.1316	21.017	21.1855	20.6416	12.2307	12.2307	15.1147	20.2196	18.7962	21.2222	22.6272	14.4547	18.7246	17.6085	22.5787	15.1299	19.9157	26.5275	20.2394	17.6344	17.5891	18.5935
MIR599	12.6685	12.2418	12.1924	12.2658	12.2387	13.1849	13.0993	12.6774	16.0087	4.67244	18.2804	15.5108	19.0877	18.4832	15.5108	12.8558	12.6375	12.0847	15.5612	16.3687	10.3398	9.67131	2.29783	4.51132	15.0287	14.9451	23.4225	17.2389	16.9977	17.5685	15.5871	12.5088	12.5088	13.8562	16.6902	15.8272	19.4249	18.6918	14.5707	15.633	15.4751	19.0608	13.7231	16.0084	20.2045	18.057	14.6547	14.6973	16.8485
MIR613	13.7585	14.2455	14.0633	13.6778	14.3764	14.2388	13.8784	13.4233		6.0899	20.3167	18.2967	19.3462	18.8887	18.2967	13.9432	13.7979	13.0142	17.9667	17.5147	12.4881	12.0739	3.41205	4.87192	15.7289	17.978	21.9298	18.0997	20.2416	19.7722	17.2926	12.5345	12.5345	11.9137	18.2082	18.0031	19.048	19.9213	14.2274	18.2794	16.4649	21.6219	14.4015	16.0252	22.6975	17.6559	15.3368	15.8792	16.9005
MIR615-3p	4.07085	4.18579	4.06501	4.78878	4.46528	4.0534	3.86598	4.01915	4.28169	0.457677	4.50321	5.54402	5.71415	5.57449	5.54402	4.13755	3.90605	4.60263	4.83019	6.01731	5.05731	4.41164	0	2.74606	4.59226	5.30667	4.76118	1.91171	3.10598	3.78497	3.92901	4.29516	4.29516	4.78704	5.52893	5.49656	6.63706	3.5307	5.51866	3.99348	4.6979	5.30085	3.37346	3.97897	4.06434	5.34874	4.02855	3.59136	4.12334
MIR653	15.6803	16.026	15.3696	15.0722	15.5923	15.9004	16.273	16.0985	21.5009	6.6244	21.5325	18.7035	22.5427	21.4828	18.7035	16.0477	15.329	13.7089	19.0237	19.3094	12.8128	12.7353	1.65263	6.08364	18.4885	19.594	25.2069	21.5887	21.6856	21.6567	19.9084	13.9561	13.9561	15.6067	22.1296	21.3151	24.1796	22.7839	15.4864	19.2514	16.9993	22.8906	17.0508	21.198	25.7574	23.0511	18.1142	18.9183	19.4877
MIR7	14.9678	15.0546	15.0498	14.7062	15.2677	14.9552	15.5241	15.7493	16.4832	6.40513	16.7849	17.0767	17.6901	17.2769	17.0767	14.2472	13.4887	11.4675	16.4339	16.8336	13.6109	12.7563	3.26243	5.24056	16.067	18.1668	19.8421	17.0253	18.86	19.1281	16.7746	13.2267	13.2267	14.6056	18.6408	18.6481	19.2889	18.227	14.92	17.2237	15.3693	18.6666	13.2334	17.5372	21.0362	17.2306	15.8032	15.7064	16.4873
MIR708	14.1596	14.5827	14.6695	13.7011	14.9075	14.2751	14.5325	14.3292	13.8016	6.96469	14.4805	12.8981	16.9769	16.8156	12.8981	11.8626	11.6589	11.6734	15.9628	15.3605	8.66852	8.64606	1.68926	4.80895	12.818	14.6734	16.543	14.1194	14.732	15.0343	12.7026	11.5302	11.5302	12.655	15.6253	14.9619	16.5975	14.6621	14.7187	12.1541	12.7661	16.2337	11.2721	15.4979	17.4927	15.3546	14.0016	13.9339	13.6058
MIR758	12.8958	13.3718	13.317	13.0138	12.5065	12.9657	13.6905	14.2226	15.9707	3.88982	16.4182	13.527	16.8751	16.3268	13.527	11.8144	11.0659	10.5944	12.6662	15.8496	9.61843	9.14129	3.24207	4.95068	14.5869	14.0808	19.6668	14.1457	15.6533	16.68	15.2953	10.1067	10.1067	20.2057	17.0341	16.4974	16.7416	16.6301	12.4957	14.07	13.158	18.4304	12.7428	16.0852	19.4126	16.4247	15.3902	15.5506	14.6777
MIR873	14.312	14.6033	14.2406	14.2556	15.164	14.7578	14.7627	15.3371	15.6093	4.86729	17.3427	17.7973	19.4619	18.8555	17.7973	13.8983	12.9158	11.7571	16.3901	19.6341	12.3507	11.541	2.04164	5.01044	14.896	19.5689	19.6274	16.7428	17.0898	17.1006	14.9364	12.2134	12.2134	14.4187	17.5532	17.5893	19.091	17.16	16.3986	14.5896	14.2221	19.9359	13.2483	17.5573	18.7224	17.3737	17.5944	17.4584	16.2598
MIR874	11.575	11.7951	11.6293	11.6662	11.4057	11.3839	11.31	11.7785	9.52942	3.59268	8.89871	11.0071	13.6226	13.0598	11.0071	10.4341	9.73389	9.36698	12.3834	12.4051	12.8937	12.2431	3.65984	4.98983	10.9777	12.1193	12.8841	10.4533	11.2672	11.0042	10.083	8.85477	8.85477	11.4433	12.7189	12.1697	14.0749	10.5413	12.3009	8.84712	9.58527	12.274	9.64433	12.1466	12.085	12.3209	12.1028	12.5948	10.9818
MIR875-5p	12.7051	11.9726	12.3565	12.6159	12.443	12.8483	13.0921	12.6091	14.16	5.20774	17.3279	15.4744	16.874	16.3843	15.4744	13.3782	12.7743	8.7286	15.2868	14.4496	10.6712	10.8383	1.89467	3.16184	11.9575	14.5849	19.6958	17.0316	16.8677	17.3752	15.5982	11.5836	11.5836	12.3926	17.4692	17.0104	19.4619	17.8247	11.1511	15.255	13.023	18.8232	13.8614	15.1302	20.7209	15.8284	16.9169	17.331	14.1831
MIR876-5p	13.9875	14.3322	14.069	13.8237	13.9978	13.9275	14.8937	14.8142	17.1102	6.57626	18.9897	18.0012	20.2685	19.5995	18.0012	14.61	13.7117	12.4601	17.6025	19.6503	11.9695	11.2123	3.20396	5.00368	14.2383	18.6264	22.6135	19.5222	19.5363	19.7925	19.0701	13.3556	13.3556	15.8945	20.6382	20.1189	22.4799	20.4454	14.5568	16.9151	17.033	20.6186	14.9867	17.8	22.6212	19.1923	17.1046	17.3414	19.6878
MIR9	15.4879	15.0749	15.6098	15.4137	15.3568	15.4694	15.3689	15.3387	18.7533	7.30036	20.5348	19.2206	20.4422	19.8745	19.2206	15.1444	14.5598	14.7852	18.7643	18.0168	12.6404	12.4983	4.13157	5.40768	17.5842	19.4703	26.1084	20.5462	22.186	22.2364	19.3727	17.0126	17.0126	14.4545	21.2721	20.7739	22.565	23.0646	15.8939	17.2225	17.0489	22.2568	16.4419	17.9659	24.3749	20.4989	17.2768	17.5039	20.0532
MIR92a	12.637	12.3784	12.1515	12.3999	12.6628	12.5246	12.5011	12.5921	14.4819	6.90644	21.1346	15.8305	19.4811	18.9107	15.8305	11.8927	11.7619	10.5422	16.25	14.7407	10.0636	9.58243	4.02031	4.93317	15.644	17.2601	22.4578	18.3867	19.1741	19.2401	17.7	12.6964	12.6964	12.5492	17.4812	17.318	18.4225	23.1754	12.1171	16.7013	14.0458	20.3605	14.208	14.6535	23.5857	17.6407	16.5113	15.9142	18.5714
MIR92b	12.5215	12.2021	12.0847	12.3335	12.5565	12.5871	12.446	12.6582	14.0696	6.3989	20.7107	15.2448	19.1552	18.4591	15.2448	11.6491	11.4972	10.3017	15.7252	14.2397	9.80461	9.37011	4.11696	4.71498	15.3317	16.5446	21.7849	18.0171	18.752	18.8774	17.1803	12.2115	12.2115	12.0028	17.3928	17.2158	18.0514	22.7332	11.8444	16.6326	13.8897	19.8284	13.9289	14.4306	23.0652	17.5602	16.1397	15.526	18.0967
MIR93	16.2416	16.1902	16.1737	16.1538	16.3434	16.4385	15.9344	16.652	20.431	5.89437	22.5199	19.3094			19.3094	15.8727	15.8511	14.4513	21.4979	19.2617	13.2184	13.0778	2.55513	4.89108	18.223	20.6257	25.7586	22.3239	31.8775	31.8445	21.1184	14.177	14.177	16.9069	20.4908	19.6573	22.6444	23.3311	16.9285	20.3976	17.9305	25.281	16.7931	19.7035	26.999	22.6237	20.1564	20.2561	22.4361
MIR96	12.4522	12.4232	12.3778	12.1112	12.7496	12.7933	12.7102	13.1881	16.6793	6.68167	17.4629	17.3438	20.0388	19.8274	17.3438	13.319	13.3187	13.3988	15.9247	14.8314	11.2912	10.9434	2.9171	4.77262		17.9119	20.4538	16.2037	19.0899	19.2474	16.3886	12.3511	12.3511	14.0512	18.4978	17.7342	19.4062	18.2673	12.9483	16.1022	13.7637	19.0837	14.2667	16.6463	21.8335	18.6874	15.8184	15.7604	19.2467
MIR98									14.4935	4.57446	16.3762	15.1029	16.5445	15.9653	15.1029	13.421	13.08	12.733	13.7936	15.7191	11.2482	11.0235	2.32998	5.39132	12.8105	15.4035	18.5209	16.0628	16.0764	16.3132	14.7803	10.8022	10.8022	12.7843	15.641	14.64	16.5843	15.6571	14.5558	13.799	13.1762	17.165	12.5772	15.9281	16.8822	15.8129	14.5935	14.8496	14.7713
MIR99a	4.35655	4.78585	4.51142	4.58161	4.58271	4.33787	4.94816	4.93844	6.4373		8.22731	6.07189	6.41716	6.29457	6.07189	9.44767	10.1371	5.32092	5.65651	5.55607	3.0839	2.58318	0.923987	1.81406	7.2471	5.53518	5.92762	7.28588	6.99487	7.77894	4.79174	4.83649	4.83649	3.86509	6.5744	7.40177	6.0609	5.38246	6.0761	5.22347	5.98525	6.62835	4.27135	6.19582	7.56662	7.33862	5.17472	5.48634	5.25324
MIR99b	4.61023	4.73339	4.78068	4.67525	4.51511	4.41391	4.91146	4.90181	5.46639		7.96856	4.76614	5.94582	5.50561	4.76614	7.05216	7.29163	4.80316	4.94101	5.51005	2.96537	3.0571	3.0462	1.49515	5.55633	5.32244	4.78583	6.40535	5.99577	6.41139	4.27846	4.88978	4.88978	4.0544	5.56913	5.52501	5.10167	5.02771	5.17485	4.34866	6.57738	5.08513	3.46942	5.41608	6.83992	6.86988	4.38685	4.72552	3.36755
[truncated: 198 more columns]
