# Supplementary material for: Functional and Evolutionary Significance of Human MicroRNA Seed Region Mutations
Source: PLoS One. 2014 Dec 12;9(12):e115241. doi: 10.1371/journal.pone.0115241 (PMC4264867; doi:10.1371/journal.pone.0115241)
Supplement: S3 Table — Fold-change for all (5229) significantly differentially expressed genes after ectopic expression of miR-429 in HEY cells. (XLS) [file pone.0115241.s005.xls]

## Sheet: MIR429
Table S3. Fold-change for all differentially expressed genes (DEGs) after miR-429 transfection. Table of 5229 genes (mRNA) found differentially expressed between negative controls and transfected HEY cells.
Probe_Set_ID	Gene_Symbol	Fold Change
217757_at	A2M	0.873
218434_s_at	AACS	1.886
205969_at	AADAC	0.515
202851_at	AAGAB	0.756
201511_at	AAMP	1.325
231845_at	AARS2	0.742
235435_at	AASDH	1.355
210852_s_at	AASS	0.687
203505_at	ABCA1	1.779
1554878_a_at	ABCD3	1.544
201872_s_at	ABCE1	0.767
207622_s_at	ABCF2	1.453
209735_at	ABCG2	0.494
222697_s_at	ABHD10	1.769
221927_s_at	ABHD11	1.776
228123_s_at	ABHD12	1.626
235348_at	ABHD13	1.607
224821_at	ABHD14B	2.069
228490_at	ABHD2	1.464
218581_at	ABHD4	0.716
209028_s_at	ABI1	0.819
225112_at	ABI2	0.832
210461_s_at	ABLIM1	0.794
212895_s_at	ABR	0.819
202003_s_at	ACAA2	0.647
214358_at	ACACA	1.489
43427_at	ACACB	0.81
221669_s_at	ACAD8	0.673
224160_s_at	ACAD9	0.755
200710_at	ACADVL	1.414
1552472_a_at	ACAP2	0.77
1559239_s_at	ACAT1	1.172
225663_at	ACBD5	1.117
228264_at	ACCS	0.779
204617_s_at	ACD	1.549
227776_at	ACER3	0.781
201715_s_at	ACIN1	0.805
201128_s_at	ACLY	1.51
218981_at	ACN9	1.156
202982_s_at	ACOT1///ACOT2	0.631
208002_s_at	ACOT7	1.247
221641_s_at	ACOT9	0.731
204241_at	ACOX3	0.727
201630_s_at	ACP1	0.831
218795_at	ACP6	1.445
218844_at	ACSF2	0.466
201660_at	ACSL3	1.225
202422_s_at	ACSL4	0.864
222592_s_at	ACSL5	1.226
200974_at	ACTA2	0.532
208636_at	ACTN1	0.855
228603_at	ACTR3	1.662
218868_at	ACTR3B	2.983
219623_at	ACTR5	0.71
218658_s_at	ACTR8	0.675
205209_at	ACVR1B	0.76
205327_s_at	ACVR2A	0.79
236126_at	ACVR2B	0.72
202740_at	ACY1	1.831
206833_s_at	ACYP2	1.398
238424_at	ADAL	0.629
213790_at	ADAM12	1.64
213532_at	ADAM17	1.543
1552579_a_at	ADAM21	0.601
206046_at	ADAM23	0.491
202381_at	ADAM9	1.289
222162_s_at	ADAMTS1	0.376
226997_at	ADAMTS12	1.285
238125_at	ADAMTS16	0.646
229357_at	ADAMTS5	0.499
237411_at	ADAMTS6	1.407
229585_at	ADAMTSL1	0.631
234799_at	ADARB1	1.63
227213_at	ADAT2	0.807
221894_at	ADCK2	1.245
209321_s_at	ADCY3	0.737
209195_s_at	ADCY6	1.28
204497_at	ADCY9	0.538
208030_s_at	ADD1	0.969
237336_at	ADD2	0.599
201753_s_at	ADD3	1.534
217761_at	ADI1	0.935
201346_at	ADIPOR2	0.663
202912_at	ADM	0.877
226426_at	ADNP	0.902
203321_s_at	ADNP2	1.288
205891_at	ADORA2B	2.144
229309_at	ADRB1	0.476
228771_at	ADRBK2	1.566
202144_s_at	ADSL	1.211
203563_at	AFAP1	1.233
210957_s_at	AFF2	1.195
227198_at	AFF3	0.285
243487_at	AFF4	0.663
240318_at	AFMID	0.806
204694_at	AFP	0.47
217939_s_at	AFTPH	1.269
227099_s_at	AG2	0.583
204332_s_at	AGA	1.333
218091_at	AGFG1	0.756
218534_s_at	AGGF1	1.44
218568_at	AGK	0.655
203566_s_at	AGL	1.488
32836_at	AGPAT1	1.799
225440_at	AGPAT3	0.874
228667_at	AGPAT4	0.705
218096_at	AGPAT5	1.265
224776_at	AGPAT6	0.745
225108_at	AGPS	1.163
226115_at	AHCTF1	0.716
200903_s_at	AHCY	1.286
200848_at	AHCYL1	1.216
211986_at	AHNAK	0.818
202820_at	AHR	1.424
201491_at	AHSA1	1.418
230148_at	AHSA2	0.806
226801_s_at	AIDA	1.573
230520_at	AIG1	1.925
202542_s_at	AIMP1	1.143
201782_s_at	AIP	1.305
206460_at	AJAP1	0.741
212175_s_at	AK2	1.208
225342_at	AK3L1	1.283
219308_s_at	AK5	0.473
201675_at	AKAP1	1.238
213396_s_at	AKAP10	1.4
210517_s_at	AKAP12	1.481
208325_s_at	AKAP13	0.596
205771_s_at	AKAP7	0.656
222160_at	AKAP8L	0.882
1564002_a_at	AKD1	0.692
222458_s_at	AKIRIN1	1.366
223145_s_at	AKIRIN2	0.864
201272_at	AKR1B1	0.684
214259_s_at	AKR7A2	1.307
226156_at	AKT2	0.732
212607_at	AKT3	1.448
203180_at	ALDH1A3	2.953
201425_at	ALDH2	0.832
205583_s_at	ALG13	1.311
225621_at	ALG2	1.627
207396_s_at	ALG3	1.32
218203_at	ALG5	1.402
219374_s_at	ALG9	0.676
1553101_a_at	ALKBH5	0.827
235610_at	ALKBH8	1.362
214220_s_at	ALMS1	1.464
204174_at	ALOX5AP	0.437
228367_at	ALPK2	0.73
1553956_at	ALS2CR4	0.804
217111_at	AMACR	1.461
209424_s_at	AMACR///C1QTNF3	1.171
52731_at	AMBRA1	0.788
201197_at	AMD1	0.818
204976_s_at	AMMECR1	1.436
223297_at	AMMECR1L	0.725
225450_at	AMOTL1	0.651
203002_at	AMOTL2	0.855
207992_s_at	AMPD3	1.655
218167_at	AMZ2	1.431
207845_s_at	ANAPC10	1.128
209001_s_at	ANAPC13	0.555
224665_at	ANAPC16	1.664
225554_s_at	ANAPC7	0.909
221825_at	ANGEL2	0.648
202920_at	ANK2	0.316
206385_s_at	ANK3	0.207
237316_at	ANKDD1A	0.564
224687_at	ANKIB1	1.17
212200_at	ANKLE2	0.634
206029_at	ANKRD1	3.424
239116_at	ANKRD10	0.3
224810_s_at	ANKRD13A	1.794
1554471_a_at	ANKRD13C	1.651
1559406_at	ANKRD18A	0.749
229052_at	ANKRD23///ANKRD39	1.364
213035_at	ANKRD28	0.771
1558076_at	ANKRD32	1.165
231963_at	ANKRD33B	1.823
212731_at	ANKRD46	0.713
219069_at	ANKRD49	1.153
219496_at	ANKRD57	1.329
230972_at	ANKRD9	0.775
212747_at	ANKS1A	1.359
235903_at	ANKS6	0.618
208103_s_at	ANP32E	1.365
202888_s_at	ANPEP	0.606
224694_at	ANTXR1	0.85
228573_at	ANTXR2	2.306
223624_at	ANUBL1	1.956
201012_at	ANXA1	0.823
214783_s_at	ANXA11	0.73
209369_at	ANXA3	1.725
201366_at	ANXA7	1.577
205083_at	AOX1	0.61
219023_at	AP1AR	1.358
225754_at	AP1G1	0.778
201613_s_at	AP1G2	1.664
223024_at	AP1M1	0.451
203299_s_at	AP1S2	0.38
203141_s_at	AP3B1	1.459
203410_at	AP3M2	1.272
202399_s_at	AP3S2	0.717
231714_s_at	AP4B1	0.867
210277_at	AP4S1	1.235
204859_s_at	APAF1	0.844
212985_at	APBB2	0.924
203525_s_at	APC	0.787
235548_at	APCDD1L	0.497
201284_s_at	APEH	1.674
226358_at	APH1B	0.757
233078_at	API5	2.638
213454_at	APITD1	1.105
228520_s_at	APLP2	0.856
221087_s_at	APOL3	0.791
1557116_at	APOL6	1.925
221031_s_at	APOLD1	0.645
235433_at	APOOL	0.755
202631_s_at	APPBP2	0.642
218158_s_at	APPL1	2.074
218218_at	APPL2	1.424
229526_at	AQP11	0.827
39248_at	AQP3	0.836
214102_at	ARAP2	0.711
201176_s_at	ARCN1	1.451
205239_at	AREG	3.443
200734_s_at	ARF3	0.659
201097_s_at	ARF4	1.152
202211_at	ARFGAP3	1.29
215984_s_at	ARFRP1	0.675
203945_at	ARG2	0.867
227448_at	ARGLU1	0.711
202117_at	ARHGAP1	0.875
219431_at	ARHGAP10	0.876
207606_s_at	ARHGAP12	0.825
218076_s_at	ARHGAP17	0.736
212738_at	ARHGAP19	0.327
206298_at	ARHGAP22	0.57
226638_at	ARHGAP23	0.858
230802_at	ARHGAP24	0.766
203910_at	ARHGAP29	1.604
226219_at	ARHGAP30	0.63
226056_at	ARHGAP31	0.406
233849_s_at	ARHGAP5	1.214
206167_s_at	ARHGAP6	0.867
201288_at	ARHGDIB	1.163
216620_s_at	ARHGEF10	0.736
221656_s_at	ARHGEF10L	0.619
218501_at	ARHGEF3	0.748
204765_at	ARHGEF5	2.754
209539_at	ARHGEF6	0.469
202547_s_at	ARHGEF7	1.312
203264_s_at	ARHGEF9	2.024
218917_s_at	ARID1A	0.888
225490_at	ARID2	1.146
221230_s_at	ARID4B	0.766
212614_at	ARID5B	0.72
201878_at	ARIH1	0.657
1559121_s_at	ARIH2	0.746
201658_at	ARL1	0.846
220468_at	ARL14	2.82
219842_at	ARL15	0.444
1555964_at	ARL17A	1.317
210718_s_at	ARL17A///LOC100294341	0.658
202092_s_at	ARL2BP	0.446
205020_s_at	ARL4A	1.243
202206_at	ARL4C	1.396
226617_at	ARL5A	0.623
211935_at	ARL6IP1	1.579
200761_s_at	ARL6IP5	0.814
225711_at	ARL6IP6	1.702
217852_s_at	ARL8B	1.835
218185_s_at	ARMC1	1.524
223328_at	ARMC10	0.921
223794_at	ARMC4	0.701
203486_s_at	ARMC8	0.749
219637_at	ARMC9	1.705
203404_at	ARMCX2	1.469
222444_at	ARMCX3	0.711
227444_at	ARMCX4	1.414
219335_at	ARMCX5	1.536
214749_s_at	ARMCX6///LOC653354	0.87
218221_at	ARNT	1.392
220658_s_at	ARNTL2	0.923
200950_at	ARPC1A	0.813
217817_at	ARPC4	3.328
221483_s_at	ARPP19	1.222
222912_at	ARRB1	1.645
224797_at	ARRDC3	0.643
213902_at	ASAH1	2.123
228082_at	ASAM	0.613
236533_at	ASAP1	0.727
218862_at	ASB13	0.491
226513_at	ASB7	1.365
226861_at	ASB8	1.197
205673_s_at	ASB9	0.512
1554627_a_at	ASCC1	1.643
212815_at	ASCC3	0.871
226447_at	ASH1L	1.242
205047_s_at	ASNS	1.408
217987_at	ASNSD1	0.857
209135_at	ASPH	2.905
214993_at	ASPHD1	0.638
227014_at	ASPHD2	1.51
218857_s_at	ASRGL1	2.03
221135_s_at	ASTE1	0.7
212237_at	ASXL1	1.457
227585_at	ATAD1	0.761
235266_at	ATAD2	1.277
213387_at	ATAD2B	0.677
1558233_s_at	ATF1	0.884
212984_at	ATF2	0.857
226941_at	ATF6	0.78
228829_at	ATF7	0.784
216198_at	ATF7IP	1.355
213930_at	ATG12	0.734
225883_at	ATG16L2	0.69
213115_at	ATG4A	1.141
228190_at	ATG4C///CTR9	0.686
202512_s_at	ATG5	0.524
1569827_at	ATG7	0.553
223340_at	ATL1	1.431
224893_at	ATL3	1.918
201855_s_at	ATMIN	0.555
208871_at	ATN1	0.8
230875_s_at	ATP11A	0.713
1554556_a_at	ATP11B	0.732
226785_at	ATP11C	0.543
212297_at	ATP13A3	1.465
220948_s_at	ATP1A1	1.255
201242_s_at	ATP1B1	2.075
212361_s_at	ATP2A2	0.704
212930_at	ATP2B1	1.266
212136_at	ATP2B4	0.655
209934_s_at	ATP2C1	0.851
214132_at	ATP5C1	0.427
243501_at	ATP5F1	1.399
208764_s_at	ATP5G2	0.594
228168_at	ATP5G3	0.577
213995_at	ATP5S	1.266
207809_s_at	ATP6AP1	1.323
229572_at	ATP6V0A2	0.71
200096_s_at	ATP6V0E1	1.225
201972_at	ATP6V1A	1.626
226463_at	ATP6V1C1	0.899
1552286_at	ATP6V1E2	1.793
208737_at	ATP6V1G1	1.331
213106_at	ATP8A1	0.746
226302_at	ATP8B1	1.424
226771_at	ATP8B2	0.706
1554704_at	ATP8B3	3.866
212062_at	ATP9A	1.213
213057_at	ATPAF2	1.162
223338_s_at	ATPIF1	1.452
1569796_s_at	ATRNL1	1.596
1559249_at	ATXN1	2.036
208833_s_at	ATXN10	1.3
226095_s_at	ATXN1L	0.875
205416_s_at	ATXN3	0.677
204516_at	ATXN7	1.271
208079_s_at	AURKA	1.159
239219_at	AURKB	1.611
212599_at	AUTS2	0.547
218631_at	AVPI1	1.334
218043_s_at	AZI2	1.365
212461_at	AZIN1	1.483
1553959_a_at	B3GALT6	0.57
227100_at	B3GALTL	0.423
203188_at	B3GNT1	0.333
225612_s_at	B3GNT5	1.303
213589_s_at	B3GNTL1	0.735
212876_at	B4GALT4	3.233
221485_at	B4GALT5	0.791
206232_s_at	B4GALT6	0.575
222463_s_at	BACE1	0.395
222446_s_at	BACE2	0.737
204194_at	BACH1	1.377
229720_at	BAG1	1.915
209502_s_at	BAIAP2	1.924
227372_s_at	BAIAP2L1	2.535
203728_at	BAK1	1.524
203304_at	BAMBI	0.728
205345_at	BARD1	1.376
202391_at	BASP1	0.801
212068_s_at	BAT2L1	1.444
211946_s_at	BAT2L2	1.406
220358_at	BATF3	0.685
217986_s_at	BAZ1A	0.769
201355_s_at	BAZ2A	1.958
203080_s_at	BAZ2B	1.227
211692_s_at	BBC3	1.209
219487_at	BBS10	1.557
212744_at	BBS4	0.674
235007_at	BBS7	0.813
37547_at	BBS9	0.506
223135_s_at	BBX	1.377
225674_at	BCAP29	1.707
220488_s_at	BCAS3	0.703
228787_s_at	BCAS4	0.657
225285_at	BCAT1	1.133
227896_at	BCCIP	0.826
205433_at	BCHE	0.374
213321_at	BCKDHB	1.794
202030_at	BCKDK	0.784
210347_s_at	BCL11A	1.317
219528_s_at	BCL11B	0.681
205681_at	BCL2A1	0.234
222343_at	BCL2L11	1.358
226798_at	BCL2L13	0.605
203140_at	BCL6	0.652
203795_s_at	BCL7A	0.653
1560683_at	BCL8	0.42
227616_at	BCL9L	1.485
229454_at	BCLAF1	1.638
233572_s_at	BCORL1	0.714
202315_s_at	BCR	1.807
211715_s_at	BDH1	1.929
235155_at	BDH2	1.31
1567361_at	BDNFOS	1.817
226290_at	BDP1	0.783
208945_s_at	BECN1	1.81
227341_at	BEND7	0.655
202710_at	BET1	0.672
213709_at	BHLHB9	0.585
201170_s_at	BHLHE40	0.693
220580_at	BICC1	0.78
214806_at	BICD1	0.641
213154_s_at	BICD2	0.726
227143_s_at	BID	0.475
222199_s_at	BIN3	0.769
210538_s_at	BIRC3	0.232
202094_at	BIRC5	1.416
222761_at	BIVM	0.688
201032_at	BLCAP	0.846
202179_at	BLMH	0.896
32088_at	BLZF1	1.64
205289_at	BMP2	0.744
59644_at	BMP2K	0.633
213578_at	BMPR1A	1.25
210214_s_at	BMPR2	1.606
1552487_a_at	BNC1	0.76
235723_at	BNC2	0.388
225030_at	BOD1	1.125
242594_at	BOD1L	0.483
231953_at	BPTF	0.675
243829_at	BRAF	0.497
204531_s_at	BRCA1	1.227
231913_s_at	BRCC3	1.636
212547_at	BRD3	0.788
226052_at	BRD4	0.838
221776_s_at	BRD7	0.881
223376_s_at	BRI3	0.684
222676_at	BRI3///FLJ30064	1.69
231810_at	BRI3BP	1.525
224484_s_at	BRMS1L	1.148
202427_s_at	BRP44	1.617
218024_at	BRP44L	0.735
1553227_s_at	BRWD1	1.315
244738_at	BRWD3	1.252
208906_at	BSCL2	1.945
223174_at	BTBD10	0.845
228570_at	BTBD11	0.567
232147_at	BTBD12	0.674
1557049_at	BTBD19	2.041
1556000_s_at	BTBD7	1.642
226963_at	BTF3L4	1.125
201236_s_at	BTG2	1.472
205548_s_at	BTG3	2.534
209770_at	BTN3A1	0.801
212613_at	BTN3A2	0.68
204820_s_at	BTN3A2///BTN3A3	0.765
1557034_s_at	BTNL8///LOC100134445///WASH1///WASH2P///WASH3P///WASH5P///WASH7P	1.65
224471_s_at	BTRC	0.648
217809_at	BZW2	0.921
220703_at	C10orf110	1.353
229399_at	C10orf118	1.659
217905_at	C10orf119	0.864
226892_at	C10orf12	1.825
213410_at	C10orf137	1.235
1552422_at	C10orf25	0.688
202808_at	C10orf26	1.32
225334_at	C10orf32	0.846
227257_s_at	C10orf46	1.131
1557531_a_at	C10orf55	0.688
228155_at	C10orf58	0.656
232230_at	C10orf75	2.319
236027_at	C10orf78	1.416
219240_s_at	C10orf88	1.426
231538_at	C11orf1	1.503
219953_s_at	C11orf17	1.469
222806_s_at	C11orf30	1.993
228332_s_at	C11orf31	1.115
235486_at	C11orf41	0.781
221637_s_at	C11orf48	1.279
203257_s_at	C11orf49	0.941
223268_at	C11orf54	0.718
230724_s_at	C11orf57	1.358
225811_at	C11orf58	0.5
221208_s_at	C11orf61	0.774
221599_at	C11orf67	0.826
228249_at	C11orf74	0.759
228281_at	C11orf82	1.276
229099_at	C11orf83	0.827
218641_at	C11orf95	0.461
224759_s_at	C12orf23	1.244
228378_at	C12orf29	1.489
225836_s_at	C12orf32	1.433
218614_at	C12orf35	1.362
229778_at	C12orf39	0.343
218374_s_at	C12orf4	0.89
219022_at	C12orf43	0.718
226349_at	C12orf45	1.173
64432_at	C12orf47	0.488
220060_s_at	C12orf48	0.656
218867_s_at	C12orf49	0.761
219099_at	C12orf5	1.12
44065_at	C12orf52	1.172
224719_s_at	C12orf57	2.362
1554068_s_at	C12orf66	1.617
1569792_a_at	C12orf72	1.101
226943_at	C12orf73	3.161
226583_at	C12orf76	2.072
228193_s_at	C13orf15	2.054
228937_at	C13orf31	0.727
219544_at	C13orf34	1.145
234085_at	C13orf38	0.896
227575_s_at	C14orf102	0.695
1569434_at	C14orf105	1.398
206500_s_at	C14orf106	1.099
231970_at	C14orf118	0.75
228889_at	C14orf128	1.147
223273_at	C14orf142	1.613
214264_s_at	C14orf143	1.353
244033_at	C14orf145	0.67
213508_at	C14orf147	0.487
227699_at	C14orf149	0.316
224153_s_at	C14orf167	1.562
219526_at	C14orf169	0.751
1568699_at	C14orf179	0.689
202279_at	C14orf2	0.792
225514_at	C14orf21	0.505
238647_at	C14orf28	0.835
1555786_s_at	C14orf34	0.184
223474_at	C14orf4	0.723
224804_s_at	C15orf17	0.876
225300_at	C15orf23	1.371
218791_s_at	C15orf29	1.914
1557429_s_at	C15orf33	0.749
204494_s_at	C15orf39	1.352
1552310_at	C15orf40	1.164
224486_s_at	C15orf41	0.71
227272_at	C15orf52	1.478
1562367_at	C15orf54	0.712
229742_at	C15orf61	1.234
230281_at	C16orf46	0.755
230296_at	C16orf52	0.678
218447_at	C16orf61	1.042
225088_at	C16orf63	1.359
228373_at	C16orf72	0.816
227806_at	C16orf74	2.341
226456_at	C16orf75	1.731
217957_at	C16orf80	1.237
213237_at	C16orf88	1.406
64438_at	C17orf101	0.763
226657_at	C17orf103	0.603
1562484_at	C17orf104	0.846
223401_at	C17orf48	0.672
226901_at	C17orf58	0.825
218514_at	C17orf71	0.866
203830_at	C17orf75	0.777
223351_at	C17orf80	0.854
218896_s_at	C17orf85	0.805
214696_at	C17orf91	0.782
213616_at	C18orf10	0.479
230739_at	C18orf19	0.833
224957_at	C18orf32	1.251
223180_s_at	C18orf55	0.806
223983_s_at	C19orf12	0.603
55705_at	C19orf22	1.23
223631_s_at	C19orf33	1.488
221988_at	C19orf42	1.34
222052_at	C19orf54	0.774
235568_at	C19orf59	0.614
223188_at	C19orf61	1.723
224727_at	C19orf63	1.546
218429_s_at	C19orf66	0.711
219439_at	C1GALT1	1.951
219283_at	C1GALT1C1	1.36
208910_s_at	C1QBP	1.182
223499_at	C1QTNF5///MFRP	0.607
208747_s_at	C1S	0.725
220251_at	C1orf107	0.569
218712_at	C1orf109	1.187
218546_at	C1orf115	0.661
219476_at	C1orf116	2.807
225480_at	C1orf122	1.453
223511_at	C1orf124	1.33
223124_s_at	C1orf128	1.542
230121_at	C1orf133	0.801
244834_at	C1orf134	0.516
220011_at	C1orf135	1.467
228096_at	C1orf151	1.916
46167_at	C1orf175///TTC4	0.852
230608_at	C1orf182	2.072
223125_s_at	C1orf21	0.677
212791_at	C1orf216	0.752
227019_at	C1orf226	2.77
223034_s_at	C1orf43	1.166
228135_at	C1orf52	0.86
1558508_a_at	C1orf53	0.669
241908_at	C1orf58	0.649
225841_at	C1orf59	1.248
209007_s_at	C1orf63	0.59
231983_at	C1orf69	0.763
229933_at	C1orf74	1.451
202560_s_at	C1orf77	1.223
238737_at	C1orf83	1.878
1558692_at	C1orf85	0.654
225904_at	C1orf96	0.67
224443_at	C1orf97	1.48
224690_at	C20orf108	0.619
225376_at	C20orf11	1.329
221954_at	C20orf111	0.831
225224_at	C20orf112	0.605
225313_at	C20orf177	0.687
225825_at	C20orf194	0.643
1553311_at	C20orf197	1.829
218586_at	C20orf20	1.993
218081_at	C20orf27	1.161
224584_at	C20orf30	0.868
227160_s_at	C20orf7	0.702
225890_at	C20orf72	0.724
1559901_s_at	C21orf34	0.263
219004_s_at	C21orf45	0.804
227188_at	C21orf63	1.137
221211_s_at	C21orf7	0.662
235396_at	C22orf25	0.857
1558097_at	C22orf30	2.056
227086_at	C22orf39	0.615
36552_at	C2CD3	1.873
1552740_at	C2orf15	1.468
224695_at	C2orf29	1.274
219617_at	C2orf34	0.728
222192_s_at	C2orf43	1.294
243093_at	C2orf49	1.588
1552979_at	C2orf52	0.72
220943_s_at	C2orf56	0.773
238768_at	C2orf68	1.495
231081_at	C2orf73	0.759
228195_at	C2orf88	0.592
217767_at	C3	0.499
209906_at	C3AR1	0.58
224575_at	C3orf10	0.784
219288_at	C3orf14	0.884
225281_at	C3orf17	0.849
225559_at	C3orf19	0.799
226688_at	C3orf23	0.553
231958_at	C3orf31	0.567
1554176_a_at	C3orf33	1.47
1569129_s_at	C3orf38	1.377
227599_at	C3orf59	0.742
209284_s_at	C3orf63	1.512
229864_at	C3orf75	0.819
235350_at	C4orf19	1.851
218646_at	C4orf27	0.616
224604_at	C4orf3	0.789
1552370_at	C4orf33	2.145
238015_at	C4orf46	1.64
201310_s_at	C5orf13	0.238
203024_s_at	C5orf15	1.477
1552660_a_at	C5orf22	1.536
1553107_s_at	C5orf24	0.776
219029_at	C5orf28	1.133
224707_at	C5orf32	1.282
229299_at	C5orf33	0.837
229886_at	C5orf34	0.859
235556_at	C5orf41	1.641
220341_s_at	C5orf45	0.502
226159_at	C5orf51	2.612
220770_s_at	C5orf54	1.846
230405_at	C5orf56	0.766
223276_at	C5orf62	1.208
229070_at	C6orf105	0.317
217924_at	C6orf106	0.704
221786_at	C6orf120	0.81
218874_s_at	C6orf134	0.755
1559051_s_at	C6orf150	1.77
235223_at	C6orf153	1.644
220324_at	C6orf155	0.533
232067_at	C6orf168	1.689
1554019_s_at	C6orf182	0.66
226301_at	C6orf192	1.619
225812_at	C6orf225	0.578
210410_s_at	C6orf26///MSH5	0.828
218453_s_at	C6orf35	0.558
238504_at	C6orf57	1.595
238385_at	C6orf58	0.377
208809_s_at	C6orf62	1.616
225419_at	C7orf11	1.262
53202_at	C7orf25///PSMA2	1.567
219261_at	C7orf26	0.696
201973_s_at	C7orf28A///C7orf28B///LOC100133775	0.817
229146_at	C7orf31	0.668
226018_at	C7orf41	0.677
218008_at	C7orf42	2.084
220659_s_at	C7orf43	0.793
226434_at	C7orf47	1.442
240900_at	C7orf50	0.879
228728_at	C7orf58	0.53
224452_s_at	C7orf70	1.337
230016_at	C8orf38	1.18
243264_s_at	C8orf44///SGK3	0.623
1555241_at	C8orf59	1.454
227672_at	C8orf73	1.927
225702_at	C8orf76	1.193
225599_s_at	C8orf83	1.899
230521_at	C9orf100	2.836
228211_at	C9orf102	1.319
1557867_s_at	C9orf117	1.126
226027_at	C9orf119	1.653
224860_at	C9orf123	1.574
213386_at	C9orf125	0.831
47530_at	C9orf156	0.676
225403_at	C9orf23	1.676
225146_at	C9orf25	0.796
232270_at	C9orf3	1.422
222781_s_at	C9orf40	0.747
228324_at	C9orf41	0.474
218992_at	C9orf46	1.207
223008_s_at	C9orf5	0.523
218998_at	C9orf6	0.831
1554708_s_at	C9orf68	0.652
225919_s_at	C9orf72	2.342
218116_at	C9orf78	0.783
219828_at	C9orf86	0.657
219147_s_at	C9orf95	1.636
203963_at	CA12	0.567
231270_at	CA13	0.6
209301_at	CA2	2.56
224311_s_at	CAB39	1.583
218168_s_at	CABC1	0.881
202624_s_at	CABIN1	0.626
225532_at	CABLES1	0.807
226004_at	CABLES2	0.711
243173_at	CABP7	0.859
224279_s_at	CABYR	1.532
225627_s_at	CACHD1	0.838
1552690_a_at	CACNA2D4	1.175
201382_at	CACYBP	0.518
209031_at	CADM1	0.767
219572_at	CADPS2	0.819
238560_at	CALCOCO2	1.445
211984_at	CALM1	1.356
221879_at	CALML4	0.312
200757_s_at	CALU	0.829
212765_at	CAMSAP1L1	0.875
225693_s_at	CAMTA1	0.746
208838_at	CAND1	0.83
221732_at	CANT1	0.911
212554_at	CAP2	0.742
232012_at	CAPN1	0.642
1557321_a_at	CAPN14	0.8
203357_s_at	CAPN7	0.787
226285_at	CAPRIN1	0.629
218456_at	CAPRIN2	1.336
201238_s_at	CAPZA2	0.867
1552703_s_at	CARD16///CASP1	0.716
224414_s_at	CARD6	0.403
204950_at	CARD8	0.505
1552719_at	CASC4	1.347
219342_at	CASD1	0.636
211368_s_at	CASP1	0.449
202763_at	CASP3	0.778
209310_s_at	CASP4	0.63
209790_s_at	CASP6	1.816
212586_at	CAST	0.875
203065_s_at	CAV1	0.875
203323_at	CAV2	5.045
216903_s_at	CBARA1	0.837
202370_s_at	CBFB	0.69
225234_at	CBL	1.204
209682_at	CBLB	0.503
213626_at	CBR4	1.271
220175_s_at	CBWD1///CBWD2///CBWD3///CBWD5///CBWD6///CBWD7	0.782
1555920_at	CBX3	0.777
227558_at	CBX4	0.674
209715_at	CBX5	0.629
212914_at	CBX7	1.549
203450_at	CBY1	1.311
225323_at	CC2D1B	0.769
229641_at	CCBE1	0.391
209472_at	CCBL2	0.786
224946_s_at	CCDC115	0.763
225644_at	CCDC117	0.852
225454_at	CCDC124	1.341
228087_at	CCDC126	0.878
226031_at	CCDC132	0.683
225933_at	CCDC137	0.758
235644_at	CCDC138	1.12
225017_at	CCDC14	1.257
231504_at	CCDC148	0.639
241360_at	CCDC15	1.325
218125_s_at	CCDC25	1.218
209479_at	CCDC28A	0.794
239282_at	CCDC41	0.534
225705_at	CCDC45	0.824
226713_at	CCDC50	0.471
218722_s_at	CCDC51	1.434
234995_at	CCDC52	0.834
218628_at	CCDC53	0.884
218936_s_at	CCDC59	1.183
228495_at	CCDC75	0.756
225242_s_at	CCDC80	0.321
223300_s_at	CCDC82	0.718
204609_at	CCDC85B	0.537
203119_at	CCDC86	0.886
239233_at	CCDC88A	3.363
215343_at	CCDC88C	0.885
218175_at	CCDC92	0.736
219774_at	CCDC93	0.646
37424_at	CCHCR1	1.468
205114_s_at	CCL3///CCL3L1///CCL3L3	0.317
205899_at	CCNA1	0.621
202705_at	CCNB2	1.442
201955_at	CCNC	1.661
205034_at	CCNE2	1.336
202769_at	CCNG2	0.408
204093_at	CCNH	1.304
229091_s_at	CCNJ	0.453
222999_s_at	CCNL2	0.685
204645_at	CCNT2	1.695
224647_at	CCNY	0.739
227280_s_at	CCNYL1	0.782
214152_at	CCPG1	0.798
201947_s_at	CCT2	1.313
229068_at	CCT5	0.483
227301_at	CCT6P1///CCT6P3	0.822
200812_at	CCT7	1.328
223655_at	CD163L1	0.777
227458_at	CD274	6.894
203799_at	CD302	0.67
205264_at	CD3EAP	1.179
210916_s_at	CD44	0.67
211075_s_at	CD47	0.867
201925_s_at	CD55	1.297
228748_at	CD59	1.371
204440_at	CD83	0.631
202878_s_at	CD93	0.381
202910_s_at	CD97	1.388
201029_s_at	CD99	0.732
233647_s_at	CDADC1	0.72
208022_s_at	CDC14B	1.919
209658_at	CDC16	0.706
202870_s_at	CDC20	1.299
202892_at	CDC23	1.497
201853_s_at	CDC25B	0.793
212540_at	CDC34	0.811
235787_at	CDC37L1	0.841
203377_s_at	CDC40	0.823
208728_s_at	CDC42	0.841
217849_s_at	CDC42BPB	0.725
204693_at	CDC42EP1	0.589
209287_s_at	CDC42EP3	0.781
229120_s_at	CDC42SE1	0.793
1552613_s_at	CDC42SE2	1.809
204126_s_at	CDC45	1.306
209055_s_at	CDC5L	1.106
229828_at	CDC73	0.328
223307_at	CDCA3	1.231
224428_s_at	CDCA7	0.931
218451_at	CDCP1	2.708
203440_at	CDH2	1.047
206866_at	CDH4	1.898
213557_at	CDK12	0.504
228991_at	CDK13	0.58
204604_at	CDK14	3.103
221918_at	CDK17	0.617
212899_at	CDK19	1.532
204252_at	CDK2	0.702
204995_at	CDK5R1	0.852
233540_s_at	CDK5RAP2	0.901
218740_s_at	CDK5RAP3	1.359
243000_at	CDK6	0.84
1553113_s_at	CDK8	0.888
219831_at	CDKL3	0.758
202284_s_at	CDKN1A	1.908
209112_at	CDKN1B	0.841
213183_s_at	CDKN1C	0.514
235006_at	CDKN2AIPNL	1.614
209714_s_at	CDKN3	1.316
205709_s_at	CDS1	11.409
212864_at	CDS2	0.46
213554_s_at	CDV3	0.752
230504_at	CEACAM19	1.416
212501_at	CEBPB	0.655
213003_s_at	CEBPD	1.239
225527_at	CEBPG	1.162
203341_at	CEBPZ	0.914
209489_at	CELF1	0.884
204029_at	CELSR2	2.062
204962_s_at	CENPA	0.717
209172_s_at	CENPF	0.654
234023_s_at	CENPJ	0.726
218741_at	CENPM	1.218
226118_at	CENPO	0.837
242207_at	CENPP///LOC100128361	1.543
219294_at	CENPQ	0.663
226449_at	CEP120	0.915
239413_at	CEP152	1.367
1558953_s_at	CEP164	0.82
213165_at	CEP350	1.298
203491_s_at	CEP57	1.192
222151_s_at	CEP63	0.875
239442_at	CEP68	1.427
219036_at	CEP70	1.231
219531_at	CEP72	0.799
1557985_s_at	CEP78	1.395
219886_at	CEP97	1.108
209662_at	CETN3	1.487
203166_at	CFDP1	0.907
224663_s_at	CFL2	0.235
224599_at	CGGBP1	0.779
223233_s_at	CGN	2.353
204775_at	CHAF1B	1.211
223479_s_at	CHCHD5	1.215
222701_s_at	CHCHD7	1.719
228999_at	CHD2	1.325
208806_at	CHD3	0.76
225031_at	CHD6	0.779
218829_s_at	CHD7	0.704
205394_at	CHEK1	0.887
210416_s_at	CHEK2	1.51
223061_at	CHID1	0.745
210069_at	CHKB-CPT1B///CPT1B	2.015
227871_at	CHM	0.911
206079_at	CHML	1.623
202537_s_at	CHMP2B	1.358
226803_at	CHMP4C	2.763
219356_s_at	CHMP5	0.732
212313_at	CHMP7	0.786
212624_s_at	CHN1	1.073
213385_at	CHN2	0.602
230364_at	CHPT1	0.575
209763_at	CHRDL1	0.38
226372_at	CHST11	0.634
203921_at	CHST2	1.199
32094_at	CHST3	0.76
220446_s_at	CHST4	0.567
203044_at	CHSY1	0.892
242100_at	CHSY3	1.218
201953_at	CIB1	1.466
224903_at	CIRH1A	0.918
226689_at	CISD2	0.884
229610_at	CKAP2L	0.698
212832_s_at	CKAP5	1.069
219161_s_at	CKLF	1.262
212752_at	CLASP1	0.711
212306_at	CLASP2	0.873
220810_at	CLCA3P	0.724
213628_at	CLCC1	0.903
201733_at	CLCN3	0.741
203950_s_at	CLCN6	0.508
222549_at	CLDN1	0.802
223249_at	CLDN12	0.834
210689_at	CLDN14	0.346
239146_at	CLDND1	0.663
209732_at	CLEC2B	0.595
205830_at	CLGN	0.526
221881_s_at	CLIC4	1.259
214683_s_at	CLK1	0.775
210346_s_at	CLK4	0.714
219340_s_at	CLN8	0.467
209143_s_at	CLNS1A	0.889
204980_at	CLOCK	1.48
1566152_a_at	CLP1	0.798
221845_s_at	CLPB	0.545
239683_at	CLYBL	0.65
218111_s_at	CMAS	1.656
228283_at	CMC1	1.677
224991_at	CMIP	1.535
224733_at	CMTM3	0.449
224998_at	CMTM4	1.539
235099_at	CMTM8	3.46
206158_s_at	CNBP	0.937
217752_s_at	CNDP2	1.481
223993_s_at	CNIH4	0.7
1554052_at	CNOT1	0.721
223219_s_at	CNOT10	1.441
217798_at	CNOT2	0.826
229143_at	CNOT3	0.74
203291_at	CNOT4	0.843
222476_at	CNOT6	0.646
218250_s_at	CNOT7	0.81
202162_s_at	CNOT8	0.718
202857_at	CNPY2	1.189
228369_at	CNPY3	0.425
227313_at	CNPY4	0.741
226751_at	CNRIP1	0.641
239989_at	CNTLN	2.124
219400_at	CNTNAP1	0.408
211032_at	COBLL1	1.339
203073_at	COG2	0.774
203629_s_at	COG5	0.817
231766_s_at	COL12A1	1.547
211343_s_at	COL13A1	1.564
204345_at	COL16A1	0.69
209082_s_at	COL18A1	1.746
1556499_s_at	COL1A1	0.568
225293_at	COL27A1	0.655
211980_at	COL4A1	1.182
226277_at	COL4A3BP	0.558
229779_at	COL4A4	1.749
213110_s_at	COL4A5	1.385
221729_at	COL5A2	0.657
213428_s_at	COL6A1	0.817
201438_at	COL6A3	0.613
207420_at	COLEC10	0.475
221019_s_at	COLEC12	0.257
222637_at	COMMD10	2.432
218048_at	COMMD3	0.702
224387_at	COMMD5	0.9
240030_at	COMMD6	0.604
224815_at	COMMD7	0.798
226870_at	COMTD1	1.704
214337_at	COPA	0.648
201359_at	COPB1	1.157
201098_at	COPB2	1.223
209838_at	COPS2	0.757
201652_at	COPS5	1.055
201405_s_at	COPS6	0.77
219997_s_at	COPS7B	0.765
236204_at	COPS8	0.397
232126_at	COQ2	2.875
228931_at	COQ4	0.759
209745_at	COQ7	0.805
221676_s_at	CORO1C	0.886
209789_at	CORO2B	0.523
219547_at	COX15	1.259
217645_at	COX16	0.577
222504_s_at	COX4NB	0.788
213735_s_at	COX5B	0.94
200925_at	COX6A1	1.258
239252_at	COX7B	0.601
201941_at	CPD	1.258
226939_at	CPEB2	0.778
205773_at	CPEB3	0.738
224831_at	CPEB4	1.299
202118_s_at	CPNE3	1.431
218610_s_at	CPPED1	1.379
204920_at	CPS1	1.411
225082_at	CPSF3	1.159
226934_at	CPSF6	0.733
204264_at	CPT2	1.631
209833_at	CRADD	0.68
225572_at	CREB1	1.718
229228_at	CREB5	0.75
228177_at	CREBBP	0.672
201989_s_at	CREBL2	0.771
202978_s_at	CREBZF	0.659
201200_at	CREG1	1.222
218358_at	CRELD2	1.366
207630_s_at	CREM	0.571
218643_s_at	CRIPT	1.401
223475_at	CRISPLD1	0.714
212180_at	CRKL	0.717
241741_at	CRLS1	2.346
219913_s_at	CRNKL1	0.756
211038_s_at	CROCCL1	0.803
201380_at	CRTAP	0.268
218648_at	CRTC3	0.825
220753_s_at	CRYL1	0.638
202950_at	CRYZ	0.876
219767_s_at	CRYZL1	0.848
208660_at	CS	0.867
221139_s_at	CSAD	1.703
201160_s_at	CSDA	0.92
219939_s_at	CSDE1	0.949
201112_s_at	CSE1L	1.251
209716_at	CSF1	0.409
207442_at	CSF3	0.845
240228_at	CSMD3	0.713
213086_s_at	CSNK1A1	0.869
226858_at	CSNK1E	0.847
226888_at	CSNK1G1	0.815
227767_at	CSNK1G3	0.793
212072_s_at	CSNK2A1	1.444
227105_at	CSPP1	1.421
225557_at	CSRNP1	1.281
206595_at	CST6	3.642
238821_at	CSTF2	1.561
229665_at	CSTF3	0.687
204055_s_at	CTAGE5	1.273
201219_at	CTBP2	0.667
218924_s_at	CTBS	1.577
202521_at	CTCF	0.853
203445_s_at	CTDSP2	0.852
201905_s_at	CTDSPL	1.908
209101_at	CTGF	1.572
206085_s_at	CTH	0.763
225681_at	CTHRC1	0.597
200764_s_at	CTNNA1	1.251
202468_s_at	CTNNAL1	1.132
201533_at	CTNNB1	1.73
208407_s_at	CTNND1	1.448
200839_s_at	CTSB	0.79
202087_s_at	CTSL1	0.715
210074_at	CTSL2	0.425
232617_at	CTSS	0.454
210042_s_at	CTSZ	0.762
214074_s_at	CTTN	0.465
226000_at	CTTNBP2NL	1.169
227667_at	CUEDC1	0.743
238509_at	CUL1	0.671
232466_at	CUL4A	1.694
202213_s_at	CUL4B	2.073
203531_at	CUL5	0.9
220275_at	CUZD1	0.695
223337_at	CWC27	0.795
204470_at	CXCL1	0.16
207850_at	CXCL3	0.101
217028_at	CXCR4	0.905
218058_at	CXXC1	1.303
1564491_at	CXorf18	0.769
239034_at	CXorf24	1.494
223294_at	CXorf26	1.861
228809_at	CXorf40A	1.805
209163_at	CYB561	1.521
209665_at	CYB561D2	1.395
201634_s_at	CYB5B	1.188
226833_at	CYB5D1	1.283
202263_at	CYB5R1	1.1
238280_at	CYB5RL	0.556
224735_at	CYBASC3	1.642
222453_at	CYBRD1	1.843
229415_at	CYCS	0.86
208923_at	CYFIP1	0.714
215785_s_at	CYFIP2	0.865
213681_at	CYHR1	0.793
221903_s_at	CYLD	0.491
226393_at	CYP2U1	0.63
214235_at	CYP3A5	0.738
228391_at	CYP4V2	0.756
228739_at	CYS1	0.816
202880_s_at	CYTH1	0.626
225147_at	CYTH3	2.479
212480_at	CYTSA	1.815
228900_at	CYTSB	1.246
228738_at	D2HGDH	1.327
209570_s_at	D4S234E///FOXP1	0.815
216060_s_at	DAAM1	1.942
212793_at	DAAM2	0.764
226020_s_at	DAB1///OMA1	1.303
205417_s_at	DAG1	1.254
212595_s_at	DAZAP2	0.956
231919_at	DBT	0.621
231784_s_at	DCAF13	0.76
219717_at	DCAF16	1.518
231921_at	DCAF17	0.798
209592_s_at	DCAF7	1.329
1554049_s_at	DCAF8	1.6
224522_s_at	DCAKD	0.63
1553768_a_at	DCBLD1	1.516
205399_at	DCLK1	6.253
209804_at	DCLRE1A	1.508
222889_at	DCLRE1B	0.792
222233_s_at	DCLRE1C	1.855
218508_at	DCP1A	1.234
212919_at	DCP2	1.407
201571_s_at	DCTD	0.826
222488_s_at	DCTN4	0.832
209231_s_at	DCTN5	0.826
218069_at	DCTPP1	1.122
238879_at	DCUN1D1	1.2
219116_s_at	DCUN1D2	0.852
212851_at	DCUN1D4	0.724
209094_at	DDAH1	1.326
203409_at	DDB2	1.498
225970_at	DDHD1	1.989
214583_at	DDI2///RSC1A1	0.65
202887_s_at	DDIT4	2.409
1007_s_at	DDR1	1.766
235631_at	DDR2	1.923
232816_s_at	DDX11	1.388
208718_at	DDX17	0.886
208896_at	DDX18	0.831
202578_s_at	DDX19A	1.479
223331_s_at	DDX20	1.194
208152_s_at	DDX21	1.218
200694_s_at	DDX24	1.147
201210_at	DDX3X	1.136
217840_at	DDX41	0.71
228039_at	DDX46	0.609
221699_s_at	DDX50	0.746
204909_at	DDX6	0.797
228152_s_at	DDX60L	0.865
225434_at	DEDD2	1.466
200934_at	DEK	0.916
222902_s_at	DEM1	0.602
219696_at	DENND1B	2.057
212975_at	DENND3	1.443
214787_at	DENND4A	1.387
202860_at	DENND4B	0.847
212561_at	DENND5A	0.55
228551_at	DENND5B	0.426
221509_at	DENR	0.879
235545_at	DEPDC1	0.866
222543_at	DERL1	1.799
203733_at	DEXI	0.673
226116_at	DFFA	1.464
235365_at	DFNB59	0.744
214198_s_at	DGCR2	1.315
208024_s_at	DGCR6///DGCR6L	0.731
203385_at	DGKA	1.555
208072_s_at	DGKD	1.286
226605_at	DGKQ	0.787
239342_at	DGKZ	0.666
203816_at	DGUOK	1.555
218547_at	DHDDS	0.845
48808_at	DHFR	0.688
226121_at	DHRS13	1.684
202481_at	DHRS3	1.999
210788_s_at	DHRS7	1.313
220690_s_at	DHRS7B	1.477
1556144_at	DHX30	0.642
218198_at	DHX32	1.201
223139_s_at	DHX36	1.222
223364_s_at	DHX37	0.714
218277_s_at	DHX40	0.916
202420_s_at	DHX9	1.237
215541_s_at	DIAPH1	1.509
205726_at	DIAPH2	0.571
212888_at	DICER1	1.339
218325_s_at	DIDO1	0.726
1555301_a_at	DIP2A	0.58
1565681_s_at	DIP2C	0.779
234660_s_at	DIS3	1.433
231412_at	DKFZp686L14188	1.363
219908_at	DKK2	0.673
213149_at	DLAT	1.269
210762_s_at	DLC1	1.508
230426_at	DLD	0.656
205677_s_at	DLEU1	0.954
1564443_at	DLEU2	0.525
215629_s_at	DLEU2///DLEU2L	1.538
202570_s_at	DLGAP4	0.626
203764_at	DLGAP5	0.911
242138_at	DLX1	0.722
207147_at	DLX2	0.425
207660_at	DMD	0.83
212820_at	DMXL2	1.363
232381_s_at	DNAH5	0.741
209157_at	DNAJA2	1.233
1554078_s_at	DNAJA3	1.638
200666_s_at	DNAJB1	1.588
202866_at	DNAJB12	1.257
209015_s_at	DNAJB6	2.09
208810_at	DNAJB6///TMEM135	0.596
1552675_at	DNAJB7	0.806
202842_s_at	DNAJB9	1.152
229588_at	DNAJC10	0.748
238115_at	DNAJC18	0.749
225359_at	DNAJC19	1.085
213097_s_at	DNAJC2	0.821
230893_at	DNAJC21	0.838
242562_at	DNAJC24	0.659
226859_at	DNAJC25	0.879
208499_s_at	DNAJC3	0.902
204720_s_at	DNAJC6	1.872
202416_at	DNAJC7	1.331
212491_s_at	DNAJC8	0.551
241854_at	DNASE1	1.93
203912_s_at	DNASE1L1	0.757
57739_at	DND1	1.263
226281_at	DNER	0.275
1558501_at	DNM3	0.715
222640_at	DNMT3A	0.681
220668_s_at	DNMT3B	0.698
215135_at	DNPEP	0.651
219279_at	DOCK10	0.721
226875_at	DOCK11	0.62
205003_at	DOCK4	0.759
237470_at	DOCK7	0.918
232843_s_at	DOCK8	0.515
215238_s_at	DOCK9	0.895
223553_s_at	DOK3	1.674
204488_at	DOLK	1.17
221817_at	DOLPP1	0.697
231297_at	DOT1L	0.818
1553976_a_at	DPCD	2.001
238532_at	DPF3	1.9
204514_at	DPH2	1.319
225200_at	DPH3	2.603
202673_at	DPM1	1.321
212792_at	DPY19L1	0.502
226721_at	DPY19L4	1.593
219065_s_at	DPY30///MEMO1	0.843
200762_at	DPYSL2	0.683
201431_s_at	DPYSL3	0.775
209187_at	DR1	0.642
225228_at	DRAM2	0.758
219512_at	DSN1	1.252
200606_at	DSP	2.99
1553191_at	DST	0.542
201021_s_at	DSTN	1.153
214663_at	DSTYK	2.144
205741_s_at	DTNA	0.657
225415_at	DTX3L	1.736
217912_at	DUS1L	0.882
219486_at	DUS2L	1.402
205761_s_at	DUS4L	1.244
215501_s_at	DUSP10	0.585
218576_s_at	DUSP12	1.223
203367_at	DUSP14	1.412
1552705_at	DUSP19	0.648
226440_at	DUSP22	0.474
229211_at	DUSP28	1.958
201536_at	DUSP3	0.943
204014_at	DUSP4	2.142
209457_at	DUSP5	2.311
208892_s_at	DUSP6	1.289
206374_at	DUSP8	0.891
203230_at	DVL1	1.631
229115_at	DYNC1H1	1.391
205348_s_at	DYNC1I1	0.707
217976_s_at	DYNC1LI1	1.182
219469_at	DYNC2H1	1.342
203763_at	DYNC2LI1	0.694
217917_s_at	DYNLRB1	1.197
202968_s_at	DYRK2	2.181
210151_s_at	DYRK3	0.821
218660_at	DYSF	1.815
1557480_a_at	DYSFIP1	0.652
204556_s_at	DZIP1	0.563
239785_at	DZIP1L	1.274
207231_at	DZIP3	1.232
221586_s_at	E2F5	1.529
203957_at	E2F6	0.866
241725_at	E2F7	0.865
219990_at	E2F8	1.594
227646_at	EBF1	0.775
201323_at	EBNA1BP2	1.254
202735_at	EBP	1.284
223087_at	ECHDC1	0.837
225275_at	EDIL3	0.848
222802_at	EDN1	1.744
204464_s_at	EDNRA	0.389
204840_s_at	EEA1	0.628
227708_at	EEF1A1	0.789
225545_at	EEF2K	0.86
233375_at	EFCAB2	0.724
227429_at	EFCAB4A	1.49
228752_at	EFCAB4B	0.737
201842_s_at	EFEMP1	2.459
206580_s_at	EFEMP2	0.561
225656_at	EFHC1	1.953
217992_s_at	EFHD2	1.149
202023_at	EFNA1	1.303
214036_at	EFNA5	1.328
202668_at	EFNB2	0.811
201984_s_at	EGFR	0.902
224314_s_at	EGLN1	1.519
227404_s_at	EGR1	4.287
1556608_a_at	EHD4	1.366
205222_at	EHHADH	0.761
211698_at	EID1	1.511
225936_at	EID2	1.324
231292_at	EID3	0.808
201018_at	EIF1AX	0.762
223015_at	EIF2A	1.814
242898_at	EIF2AK2	1.205
225164_s_at	EIF2AK4	1.423
201632_at	EIF2B1	0.784
202461_at	EIF2B2	1.267
1558050_at	EIF2B5	0.719
225827_at	EIF2C2	0.803
201142_at	EIF2S1	2.802
208726_s_at	EIF2S2	1.175
200597_at	EIF3A	0.707
208756_at	EIF3I	1.246
208985_s_at	EIF3J	0.858
236605_at	EIF3K	0.406
217719_at	EIF3L	0.867
202232_s_at	EIF3M	1.116
201303_at	EIF4A3	1.175
211937_at	EIF4B	0.898
201436_at	EIF4E	0.79
225940_at	EIF4E3	0.515
221539_at	EIF4EBP1	0.833
224645_at	EIF4EBP2	1.173
218626_at	EIF4ENIF1	0.758
1554309_at	EIF4G3	2.434
235296_at	EIF5A2	1.485
214314_s_at	EIF5B	0.535
201767_s_at	ELAC2	0.804
210361_s_at	ELF2	0.946
238761_at	ELK4	0.765
226982_at	ELL2	0.442
219518_s_at	ELL3///SERINC4	0.731
55692_at	ELMO2	0.82
226502_at	ELMOD2	0.743
219532_at	ELOVL4	1.998
215082_at	ELOVL5	1.58
227180_at	ELOVL7	8.859
235623_at	ELP2	0.656
227075_at	ELP3	0.817
203829_at	ELP4	0.875
220386_s_at	EML4	1.653
229656_s_at	EML6	0.789
225078_at	EMP2	1.24
228310_at	ENAH	0.683
220349_s_at	ENGASE	0.601
201313_at	ENO2	0.707
204142_at	ENOSF1	0.808
32042_at	ENOX2	0.855
204161_s_at	ENPP4	0.598
202596_at	ENSA	1.232
204076_at	ENTPD4	1.519
234946_at	ENTPD6	0.824
226776_at	ENY2	1.466
212375_at	EP400	0.738
200878_at	EPAS1	2.386
201718_s_at	EPB41L2	0.592
220119_at	EPB41L4A	0.836
229292_at	EPB41L5	1.465
223253_at	EPDR1	0.549
203499_at	EPHA2	1.585
206114_at	EPHA4	0.616
230425_at	EPHB1	0.392
209589_s_at	EPHB2	0.581
205231_s_at	EPM2A	0.643
37986_at	EPOR	0.574
232164_s_at	EPPK1	0.277
200842_s_at	EPRS	1.109
231926_at	EPS15L1	1.583
202609_at	EPS8	1.218
218180_s_at	EPS8L2	1.576
224888_at	EPT1	1.798
226049_at	ERC1	0.76
213938_at	ERC2	0.369
203719_at	ERCC1	0.702
207347_at	ERCC6	1.522
219650_at	ERCC6L	0.872
205162_at	ERCC8	0.706
224576_at	ERGIC1	0.798
218135_at	ERGIC2	1.137
226416_at	ERI1	1.303
213365_at	ERI2	1.31
224630_at	ERLEC1	1.185
202441_at	ERLIN1	2.829
221543_s_at	ERLIN2	3.24
222603_at	ERMP1	1.35
235745_at	ERN1	0.639
224657_at	ERRFI1	0.703
226866_at	ESCO1	0.742
235588_at	ESCO2	1.367
209009_at	ESD	1.12
225846_at	ESRP1	9.831
208858_s_at	ESYT1	1.386
224699_s_at	ESYT2	1.328
201574_at	ETF1	1.527
204034_at	ETHE1	2.404
224454_at	ETNK1	2.081
224833_at	ETS1	0.808
201328_at	ETS2	0.656
221911_at	ETV1	2.382
227200_at	ETV3	0.883
203348_s_at	ETV5	1.404
225764_at	ETV6	0.893
219432_at	EVC	0.713
209717_at	EVI5	0.685
217838_s_at	EVL	0.775
229966_at	EWSR1	0.919
219349_s_at	EXOC2	1.688
228418_at	EXOC5	1.533
212034_s_at	EXOC7	0.924
205521_at	EXOG	0.685
209527_at	EXOSC2	1.202
227913_at	EXOSC3	1.252
1558044_s_at	EXOSC6	0.563
212627_s_at	EXOSC7	0.807
215136_s_at	EXOSC8	1.274
213929_at	EXPH5	5.055
230183_at	EXT1	0.735
202013_s_at	EXT2	0.803
209537_at	EXTL2	1.097
226170_at	EYA3	0.854
238877_at	EYA4	0.739
208621_s_at	EZR	1.632
223000_s_at	F11R	3.59
230147_at	F2RL2	0.436
203980_at	FABP4	0.609
208964_s_at	FADS1	0.815
202862_at	FAH	1.376
226767_s_at	FAHD1	1.627
222056_s_at	FAHD2A	0.657
221601_s_at	FAIM3	2.202
226905_at	FAM101B	0.494
225210_s_at	FAM103A1	1.075
229268_at	FAM105B	0.43
225436_at	FAM108C1	1.515
1557128_at	FAM111B	1.564
228298_at	FAM113B	0.788
213455_at	FAM114A1	1.224
222682_s_at	FAM114A2	0.459
226965_at	FAM116A	1.318
226431_at	FAM117B	0.565
223386_at	FAM118B	0.873
235177_at	FAM119A	1.676
213861_s_at	FAM119B	0.62
226443_at	FAM122A	0.705
225362_at	FAM122B	0.756
239047_at	FAM122C	0.651
223625_at	FAM126A	0.428
1554178_a_at	FAM126B	1.634
217967_s_at	FAM129A	0.793
221984_s_at	FAM134A	0.693
215947_s_at	FAM136A	1.392
1569024_at	FAM13A	0.598
230869_at	FAM155A	0.559
219203_at	FAM158A	1.287
242687_at	FAM160A1	2.929
226155_at	FAM160B1	0.725
218337_at	FAM160B2	0.666
235850_at	FAM162A	0.537
226614_s_at	FAM167A	0.541
36612_at	FAM168A	0.878
213954_at	FAM169A	1.249
227370_at	FAM171B	0.729
51158_at	FAM174B	1.094
226521_s_at	FAM175A	1.132
212835_at	FAM175B	1.543
227828_s_at	FAM176A	0.785
213304_at	FAM179B	0.718
209379_s_at	FAM190B	1.457
203600_s_at	FAM193A	0.691
225216_at	FAM199X	1.499
236321_at	FAM200B	1.227
212929_s_at	FAM21A///FAM21B///FAM21C///FAM21D	0.652
220547_s_at	FAM35A	0.789
224820_at	FAM36A	1.912
206848_at	FAM36A///HOXA7	1.232
201889_at	FAM3C	1.716
232899_at	FAM41C///RPL23AP7///RPL23AP82	1.269
209683_at	FAM49A	0.562
217916_s_at	FAM49B	0.781
1569139_s_at	FAM53A	1.845
228069_at	FAM54A	1.137
224280_s_at	FAM54B	0.755
235030_at	FAM55C	0.881
218898_at	FAM57A	0.748
235065_at	FAM59A	1.212
218029_at	FAM65A	0.844
1553749_at	FAM76B	1.601
241456_at	FAM78B	0.461
222665_at	FAM82B	0.792
1563900_at	FAM83B	4.009
225687_at	FAM83D	1.29
225864_at	FAM84B	2.495
227917_at	FAM85A	0.789
220353_at	FAM86C	1.59
226448_at	FAM89A	0.74
203420_at	FAM8A1	0.617
1568609_s_at	FAM91A2///FLJ39739///LOC100132057///LOC100286793///LOC728855///LOC728875	0.851
225086_at	FAM98B	1.372
215530_at	FANCA	0.654
1553244_at	FANCB	0.638
218689_at	FANCF	0.799
223785_at	FANCI	1.866
209955_s_at	FAP	0.315
224866_at	FAR1	1.514
239108_at	FAR2	0.42
239246_at	FARP1	2.389
204282_s_at	FARS2	0.732
202159_at	FARSA	1.473
204781_s_at	FAS	1.583
216996_s_at	FASTKD2	1.135
202765_s_at	FBN1	1.493
225703_at	FBRSL1	0.868
213145_at	FBXL14	1.39
227203_at	FBXL17	0.788
215068_s_at	FBXL18	1.747
214436_at	FBXL2	1.276
235089_at	FBXL20	0.75
235450_at	FBXL4	1.844
209004_s_at	FBXL5	1.289
227222_at	FBXO10	0.744
203255_at	FBXO11	1.274
212229_s_at	FBXO21	1.402
225734_at	FBXO22	0.675
218432_at	FBXO3	1.529
226541_at	FBXO30	0.612
241763_s_at	FBXO32	0.468
226970_at	FBXO33	1.308
223493_at	FBXO4	0.717
221813_at	FBXO42	1.467
243649_at	FBXO7	1.351
223240_at	FBXO8	0.894
1566509_s_at	FBXO9	1.471
209455_at	FBXW11	0.795
209630_s_at	FBXW2	0.868
221519_at	FBXW4	1.806
229419_at	FBXW7	0.859
240928_at	FCF1	1.26
203620_s_at	FCHSD2	0.59
231093_at	FCRL3	0.901
238452_at	FCRLB	0.753
208647_at	FDFT1	0.902
217344_at	FDPS	1.252
229989_at	FDXACB1	0.692
203116_s_at	FECH	4.048
212374_at	FEM1B	0.632
218796_at	FERMT1	1.653
209210_s_at	FERMT2	0.424
205973_at	FEZ1	0.571
215000_s_at	FEZ2	0.43
227948_at	FGD4	3.251
219901_at	FGD6	4.462
1552721_a_at	FGF1	2.076
205110_s_at	FGF13	0.868
204422_s_at	FGF2	3.857
1554741_s_at	FGF7///KGFLP1///KGFLP2	0.667
205014_at	FGFBP1	2.917
226705_at	FGFR1	0.774
1556283_s_at	FGFR1OP2	0.504
203032_s_at	FH	2.049
201540_at	FHL1	0.816
202949_s_at	FHL2	2.058
218530_at	FHOD1	0.641
222956_at	FIGN	0.627
222843_at	FIGNL1	0.802
204135_at	FILIP1L	0.509
221007_s_at	FIP1L1	1.332
226805_at	FITM2	0.585
219522_at	FJX1	0.8
228308_at	FKBP11	0.527
230728_at	FKBP14	0.546
210187_at	FKBP1A	0.79
206857_s_at	FKBP1B	0.562
218003_s_at	FKBP3	1.213
200895_s_at	FKBP4	1.449
224840_at	FKBP5	1.187
224002_s_at	FKBP7	0.282
205283_at	FKTN	0.669
205661_s_at	FLAD1	0.58
1552664_at	FLCN	0.92
215704_at	FLG	2.224
204236_at	FLI1	0.793
241631_at	FLJ10357	0.384
1564295_at	FLJ25917	1.323
232803_at	FLJ31958	0.732
235292_at	FLJ32255	0.606
237790_at	FLJ33996	0.544
238432_at	FLJ35776	0.461
1564413_at	FLJ36116	0.655
1556558_s_at	FLJ36665	1.535
1559614_at	FLJ38773	1.628
243547_at	FLJ39639	0.504
239005_at	FLJ39739	0.716
1557372_at	FLJ41757	2.741
221944_at	FLJ42627	1.659
228702_at	FLJ43663	0.785
239384_at	FLJ44342	0.451
1566557_at	FLJ90757	0.7
222906_at	FLVCR1	1.975
1570156_s_at	FMN1	1.179
204789_at	FMNL1	0.668
242665_at	FMNL2	0.696
238823_at	FMNL3	0.386
212464_s_at	FN1	0.115
212288_at	FNBP1	1.611
215017_s_at	FNBP1L	1.117
238961_s_at	FNDC3A	1.348
222692_s_at	FNDC3B	1.192
1559060_a_at	FNIP1	0.739
225922_at	FNIP2	1.745
225851_at	FNTB	0.501
209189_at	FOS	1.488
228188_at	FOSL2	0.598
206307_s_at	FOXD1	0.874
205935_at	FOXF1	0.379
206377_at	FOXF2	0.706
231407_s_at	FOXH1	2.603
206015_s_at	FOXJ3	0.799
226715_at	FOXK1	0.758
226224_at	FOXK2	0.824
243409_at	FOXL1	0.639
220102_at	FOXL2	1.261
206708_at	FOXN2	0.673
222494_at	FOXN3	1.138
202724_s_at	FOXO1	1.575
1558996_at	FOXP1	0.59
227120_at	FOXP4	0.762
227475_at	FOXQ1	1.447
223128_at	FOXRED1	1.27
220707_s_at	FOXRED2	0.748
231511_at	FRAS1	1.518
230964_at	FREM2	0.712
230645_at	FRMD3	0.744
225168_at	FRMD4A	0.761
213056_at	FRMD4B	0.569
230831_at	FRMD5	3.167
225481_at	FRMD6	0.784
1554903_at	FRMD8	0.663
226045_at	FRS2	1.457
219907_at	FRS3	1.188
1554260_a_at	FRYL	0.812
210933_s_at	FSCN1	0.774
208782_at	FSTL1	1.318
214211_at	FTH1	0.509
209702_at	FTO	0.906
222130_s_at	FTSJ2	1.453
218103_at	FTSJ3	1.192
214093_s_at	FUBP1	0.791
212824_at	FUBP3	0.776
202838_at	FUCA1	2.142
223120_at	FUCA2	1.174
223042_s_at	FUNDC2	0.869
209892_at	FUT4	0.429
222481_at	FXC1	0.901
205565_s_at	FXN	0.785
210105_s_at	FYN	0.701
219683_at	FZD3	1.865
221245_s_at	FZD5	4.112
203706_s_at	FZD7	1.462
227405_s_at	FZD8	1.503
213524_s_at	G0S2	0.854
244396_at	G3BP1	0.737
208841_s_at	G3BP2	0.852
44654_at	G6PC3	1.177
225998_at	GAB1	1.257
203853_s_at	GAB2	0.608
211458_s_at	GABARAPL1///GABARAPL3	0.778
217077_s_at	GABBR2	0.85
203725_at	GADD45A	0.829
213560_at	GADD45B	0.615
206335_at	GALNS	0.742
201722_s_at	GALNT1	0.813
230906_at	GALNT10	1.943
219013_at	GALNT11	0.758
219271_at	GALNT14	0.819
203397_s_at	GALNT3	1.376
219956_at	GALNT6	2.053
218313_s_at	GALNT7	1.772
230418_s_at	GALNTL1	0.681
214626_s_at	GANAB	1.279
236077_at	GANC	0.723
204471_at	GAP43	0.789
235553_at	GAPVD1	2.128
208693_s_at	GARS	0.876
230766_at	GART	0.566
205848_at	GAS2	0.609
235709_at	GAS2L3	0.463
235712_at	GAS5	0.615
209710_at	GATA2	0.851
209604_s_at	GATA3	1.472
236932_s_at	GATAD2A	1.468
225393_at	GATAD2B	1.238
225430_at	GATC	0.843
201816_s_at	GBAS	0.872
203282_at	GBE1	0.697
202270_at	GBP1	0.635
202832_at	GCC2	0.783
204224_s_at	GCH1	1.305
202923_s_at	GCLC	0.802
203925_at	GCLM	0.651
239761_at	GCNT1	2.192
230788_at	GCNT2	1.301
212243_at	GCOM1///GRINL1A	0.76
224209_s_at	GDA	0.825
226269_at	GDAP1	0.658
226234_at	GDF11	0.766
213343_s_at	GDPD5	0.394
204472_at	GEM	0.674
222821_s_at	GEMIN7	1.494
222854_s_at	GEMIN8	0.7
228286_at	GEN1	0.882
224808_s_at	GET4	1.363
225161_at	GFM1	1.648
231917_at	GFM2	1.782
227027_at	GFPT1	0.584
214005_at	GGCX	0.802
202322_s_at	GGPS1	1.401
1560133_at	GIGYF2	1.403
206102_at	GINS1	0.827
45633_at	GINS3	0.692
204982_at	GIT2	1.721
239572_at	GJA3	0.734
215243_s_at	GJB3	9.644
238121_at	GK5	1.953
227525_at	GLCCI1	1.416
213552_at	GLCE	1.218
214730_s_at	GLG1	1.234
205201_at	GLI3	0.431
226136_at	GLIPR1	0.45
223378_at	GLIS2	0.533
207153_s_at	GLMN	0.858
200681_at	GLO1	1.149
209092_s_at	GLOD4	1.219
244680_at	GLRB	0.689
223079_s_at	GLS	1.132
228395_at	GLT8D1	0.643
227070_at	GLT8D2	0.445
220734_s_at	GLTPD1	1.372
217807_s_at	GLTSCR2	0.751
200947_s_at	GLUD1	0.757
215001_s_at	GLUL	0.733
212414_s_at	GLYR1///SEPT6	0.412
212737_at	GM2A	0.637
202543_s_at	GMFB	0.721
218350_s_at	GMNN	1.118
218070_s_at	GMPPA	1.31
217990_at	GMPR2	1.728
40562_at	GNA11	1.311
221737_at	GNA12	0.613
224761_at	GNA13	2.266
205349_at	GNA15	0.789
201180_s_at	GNAI3	0.806
202615_at	GNAQ	1.268
200746_s_at	GNB1	1.695
225710_at	GNB4	1.432
205042_at	GNE	0.901
204115_at	GNG11	0.675
239068_at	GNL1	0.737
201956_s_at	GNPAT	0.71
202382_s_at	GNPDA1	0.657
225853_at	GNPNAT1	0.828
212334_at	GNS	0.799
203384_s_at	GOLGA1	0.663
211012_s_at	GOLGA6L4///PML	0.767
217819_at	GOLGA7	0.893
208797_s_at	GOLGA8A	1.17
210424_s_at	GOLGA8A///GOLGA8B///LOC100292334	0.803
201057_s_at	GOLGB1	1.167
238002_at	GOLIM4	0.815
217771_at	GOLM1	0.832
218361_at	GOLPH3L	0.81
218873_at	GON4L	0.763
225022_at	GOPC	0.958
213021_at	GOSR1	0.703
239159_at	GOSR2	0.625
208813_at	GOT1	1.218
225424_at	GPAM	0.826
219818_s_at	GPATCH1	0.838
212485_at	GPATCH8	0.762
224648_at	GPBP1	0.866
217877_s_at	GPBP1L1	0.879
202755_s_at	GPC1	1.213
224826_at	GPCPD1	0.543
212510_at	GPD1L	0.875
210007_s_at	GPD2	1.583
223319_at	GPHN	1.474
209313_at	GPN1	1.321
218799_at	GPN2	1.69
201141_at	GPNMB	0.69
220264_s_at	GPR107	0.227
236489_at	GPR110	1.957
1553025_at	GPR126	1.942
206696_at	GPR143	0.802
227970_at	GPR157	0.643
223423_at	GPR160	0.851
230369_at	GPR161	0.595
1556039_s_at	GPR173	0.73
227846_at	GPR176	0.78
206236_at	GPR4	0.493
212070_at	GPR56	0.682
220993_s_at	GPR63	1.794
214467_at	GPR65	3.631
229055_at	GPR68	0.345
234303_s_at	GPR85	0.534
219936_s_at	GPR87	5.056
228027_at	GPRASP2	0.444
203108_at	GPRC5A	1.719
226043_at	GPSM1	0.485
204265_s_at	GPSM3	0.795
201106_at	GPX4	1.44
228141_at	GPX8	0.725
212906_at	GRAMD1B	1.337
218706_s_at	GRAMD3	1.617
209409_at	GRB10	0.396
205862_at	GREB1	0.473
218468_s_at	GREM1	0.504
235957_at	GRIP1	0.432
241989_at	GRK4	0.53
202848_s_at	GRK6	1.237
229397_s_at	GRLF1	0.817
225276_at	GSPT1	1.288
201415_at	GSS	1.367
201470_at	GSTO1	0.72
203815_at	GSTT1	1.497
209531_at	GSTZ1	1.428
219770_at	GTDC1	0.67
205930_at	GTF2E1	0.434
202680_at	GTF2E2	1.273
242656_at	GTF2H1	0.451
210891_s_at	GTF2I///GTF2IP1///LOC100093631	0.878
228765_at	GTF2IRD2	0.621
238880_at	GTF3A	0.677
212429_s_at	GTF3C2	0.894
243228_at	GTF3C4	0.806
217876_at	GTF3C5	1.411
225083_at	GTF3C6	0.863
219357_at	GTPBP1	0.654
218238_at	GTPBP4	1.177
223837_at	GULP1	2.59
202605_at	GUSB	1.245
226947_at	GUSBL2///GUSBP1	0.869
235888_at	GUSBP1	0.591
226868_at	GXYLT1	0.697
235371_at	GXYLT2	0.722
225884_s_at	GZF1	0.842
212205_at	H2AFV	1.981
213344_s_at	H2AFX	1.191
207168_s_at	H2AFY	1.337
218445_at	H2AFY2	0.623
230664_at	H2BFXP	0.78
209069_s_at	H3F3B	1.511
233919_s_at	HABP4	0.582
227471_at	HACE1	1.631
208630_at	HADHA	0.866
201007_at	HADHB	0.793
209252_at	HARS2	0.872
223541_at	HAS3	2.227
229208_at	HAUS2	0.639
218383_at	HAUS4	1.433
222685_at	HAUS6	2.604
201145_at	HAX1	1.209
203821_at	HBEGF	1.461
209314_s_at	HBS1L	0.862
202299_s_at	HBXIP	0.874
203746_s_at	HCCS	1.584
219484_at	HCFC2	0.489
242618_at	HCG18	1.23
228741_s_at	HCN3	1.739
201209_at	HDAC1	1.925
204225_at	HDAC4	1.831
223345_at	HDAC8	0.575
203259_s_at	HDDC2	1.318
228351_at	HEATR1	0.868
218460_at	HEATR2	0.84
218450_at	HEBP1	1.247
224481_s_at	HECTD1	1.159
227568_at	HECTD2	0.522
218632_at	HECTD3	0.863
232080_at	HECW2	0.286
212822_at	HEG1	0.743
1552788_a_at	HELB	0.774
227349_at	HELLS	1.245
1554342_s_at	HELQ	0.754
203674_at	HELZ	0.786
217317_s_at	HERC2P2///HERC2P3///LOC440248	1.155
225988_at	HERC4	0.872
222751_at	HERPUD2	0.821
203395_s_at	HES1	1.477
201765_s_at	HEXA	0.843
202814_s_at	HEXIM1	1.604
44783_s_at	HEY1	0.761
1553402_a_at	HFE	1.473
204689_at	HHEX	0.897
234703_at	HHLA3	0.711
225222_at	HIAT1	1.093
234452_at	HIBADH	1.956
203711_s_at	HIBCH	1.382
212964_at	HIC2	0.623
200989_at	HIF1A	1.213
226648_at	HIF1AN	0.767
224415_s_at	HINT2	1.519
228697_at	HINT3	1.298
226364_at	HIP1	0.366
38340_at	HIP1R///LOC100294412	1.56
207764_s_at	HIPK3	0.629
215071_s_at	HIST1H2AC	0.493
214455_at	HIST1H2BC	0.805
209806_at	HIST1H2BK	0.704
204512_at	HIVEP1	0.809
212642_s_at	HIVEP2	0.74
222305_at	HK2	0.64
231836_at	HKR1	0.633
219269_at	HMBOX1	0.618
203040_s_at	HMBS	1.349
218152_at	HMG20A	0.872
208025_s_at	HMGA2	0.779
224734_at	HMGB1	0.783
203744_at	HMGB3	0.567
200944_s_at	HMGN1	1.129
212873_at	HMHA1	1.559
207165_at	HMMR	1.453
203665_at	HMOX1	0.244
201055_s_at	HNRNPA0	1.159
238696_at	HNRNPA1L2	0.814
211932_at	HNRNPA3	0.755
211931_s_at	HNRNPA3///HNRNPA3P1	0.872
235500_at	HNRNPC	0.547
221480_at	HNRNPD	0.74
201132_at	HNRNPH2	1.367
200072_s_at	HNRNPM	1.284
208766_s_at	HNRNPR	1.516
66053_at	HNRNPUL2	1.691
209068_at	HNRPDL	0.817
[truncated: 3,231 more rows]
