# Supplementary material for: Functional and Evolutionary Significance of Human MicroRNA Seed Region Mutations
Source: PLoS One. 2014 Dec 12;9(12):e115241. doi: 10.1371/journal.pone.0115241 (PMC4264867; doi:10.1371/journal.pone.0115241)
Supplement: S4 Table — Fold-change for all (10,456) significantly differentially expressed genes after ectopic expression of M12 in HEY cells. (XLS) [file pone.0115241.s006.xls]

## Sheet: MIR429M12
Table S4. Fold-change for all DEGs after miR-429 variant M12 transfection.Table of 10456 genes (mRNA) found differentially expressed between negative controls and transfected HEY cells.
Probe_Set_ID	Gene_Symbol	Fold Change
244766_at	61E3.4_///_LOC100132247_///_LOC100271836_///_LOC100506060_///_LOC100506830_///_LOC100652992_///_LOC440354_///_LOC595101_///_LOC613037_///_SLC7A5P1_///_SMG1_///_SMG1P1	0.826
231989_s_at	61E3.4_///_LOC100132247_///_LOC100271836_///_LOC100652992_///_LOC613037_///_LOC728888_///_NPIPL3_///_SLC7A5P1_///_SMG1P1	0.714
215123_at	61E3.4_///_LOC100132247_///_LOC100652992_///_LOC613037_///_LOC728888_///_NPIPL3	0.823
232422_at	A2LD1	4.793
217757_at	A2M	1.152
1564139_at	A2M-AS1	0.391
218434_s_at	AACS	1.487
205969_at	AADAC	0.622
223593_at	AADAT	0.663
227534_at	AAED1	1.212
202851_at	AAGAB	0.899
238100_at	AAK1	1.47
201511_at	AAMP	1.071
201000_at	AARS	1.134
222064_s_at	AARSD1_///_PTGES3L-AARSD1	0.902
235435_at	AASDH	0.874
202170_s_at	AASDHPPT	0.914
210852_s_at	AASS	1.216
205986_at	AATK	1.239
203505_at	ABCA1	1.965
220159_at	ABCA11P	2.179
1553604_at	ABCA13	1.313
231164_at	ABCA17P	1.131
213353_at	ABCA5	1.456
243951_at	ABCB1	1.275
203192_at	ABCB6	1.093
229539_at	ABCB8	1.72
207561_s_at	ABCB8_///_ASIC3	1.164
214209_s_at	ABCB9	1.243
202805_s_at	ABCC1	1.381
213485_s_at	ABCC10	1.254
208161_s_at	ABCC3	3.221
1554918_a_at	ABCC4	0.774
226363_at	ABCC5	0.665
214033_at	ABCC6	1.273
202850_at	ABCD3	1.343
203982_s_at	ABCD4	1.214
201872_s_at	ABCE1	0.948
200045_at	ABCF1	0.67
207622_s_at	ABCF2	0.519
209735_at	ABCG2	0.213
236461_at	ABHD1	1.344
222697_s_at	ABHD10	1.916
221927_s_at	ABHD11	1.138
228124_at	ABHD12	1.487
235348_at	ABHD13	1.988
202740_at	ABHD14A-ACY1_///_ACY1	1.512
224821_at	ABHD14B	0.747
226796_at	ABHD15	1.539
224756_s_at	ABHD16A_///_LY6G6E	1.514
228490_at	ABHD2	1.951
213017_at	ABHD3	1.581
218581_at	ABHD4	1.254
213805_at	ABHD5	2.112
221552_at	ABHD6	1.306
209027_s_at	ABI1	0.893
225098_at	ABI2	0.569
223615_at	ABI3	0.411
202123_s_at	ABL1	0.866
231907_at	ABL2	0.812
210461_s_at	ABLIM1	0.465
205730_s_at	ABLIM3	0.764
213497_at	ABTB2	2.079
214274_s_at	ACAA1	1.346
202003_s_at	ACAA2	0.876
214358_at	ACACA	1.247
49452_at	ACACB	1.454
237481_at	ACAD10	0.403
221669_s_at	ACAD8	1.191
224160_s_at	ACAD9	0.743
202502_at	ACADM	1.25
226030_at	ACADSB	1.569
212476_at	ACAP2	1.196
205412_at	ACAT1	1.095
209608_s_at	ACAT2	1.287
202324_s_at	ACBD3	1.159
219413_at	ACBD4	1.435
225663_at	ACBD5	1.192
225317_at	ACBD6	0.832
228264_at	ACCS	1.413
227776_at	ACER3	1.409
201128_s_at	ACLY	1.249
218981_at	ACN9	1.161
207071_s_at	ACO1	1.253
214763_at	ACOT11	1.1
229534_at	ACOT4	1.912
215728_s_at	ACOT7	0.908
236514_at	ACOT8	0.713
221641_s_at	ACOT9	0.862
209600_s_at	ACOX1	1.828
205364_at	ACOX2	2.255
204241_at	ACOX3	1.366
201629_s_at	ACP1	0.729
202767_at	ACP2	1.442
226925_at	ACPL2	1.61
201963_at	ACSL1	1.361
201661_s_at	ACSL3	1.355
222592_s_at	ACSL5	1.932
224882_at	ACSS1	1.528
234312_s_at	ACSS2	1.487
219616_at	ACSS3	0.753
AFFX-HSAC07/X00351_M_at	ACTB_///_ACTB_///_LOC100505829	0.695
208498_s_at	ACTG1P4_///_AMY1A_///_AMY1B_///_AMY1C_///_AMY2A_///_AMY2B	0.795
202666_s_at	ACTL6A	1.249
214957_at	ACTL8	1.364
200721_s_at	ACTR1A	0.834
202135_s_at	ACTR1B	0.844
200727_s_at	ACTR2	0.893
228603_at	ACTR3	1.866
218868_at	ACTR3B	2.691
218395_at	ACTR6	1.077
218658_s_at	ACTR8	0.58
223665_at	ACTRT3	1.456
203935_at	ACVR1	1.273
213198_at	ACVR1B	0.472
1552519_at	ACVR1C	1.356
205327_s_at	ACVR2A	1.455
236126_at	ACVR2B	0.78
205260_s_at	ACYP1	0.708
206833_s_at	ACYP2	1.931
204639_at	ADA	1.884
228925_at	ADAM1	1.144
202603_at	ADAM10	1.178
202952_s_at	ADAM12	5.481
217007_s_at	ADAM15	0.766
213532_at	ADAM17	1.419
209765_at	ADAM19	1.102
207665_at	ADAM21	0.89
244194_at	ADAM22	1.643
244463_at	ADAM23	0.721
205997_at	ADAM28	1.521
1552266_at	ADAM32	0.723
205180_s_at	ADAM8	2.536
202381_at	ADAM9	1.364
222162_s_at	ADAMTS1	0.511
226997_at	ADAMTS12	1.716
230167_at	ADAMTS14	0.827
238125_at	ADAMTS16	1.228
1552726_at	ADAMTS17	1.722
230040_at	ADAMTS18	1.659
1553180_at	ADAMTS19	1.203
226311_at	ADAMTS2	1.764
214913_at	ADAMTS3	1.663
229357_at	ADAMTS5	0.149
1570351_at	ADAMTS6	0.858
226814_at	ADAMTS9	1.454
224371_at	ADAMTSL1	0.511
213974_at	ADAMTSL3	3.509
226071_at	ADAMTSL4	1.072
90265_at	ADAP1	2.115
201786_s_at	ADAR	1.068
203865_s_at	ADARB1	1.659
219384_s_at	ADAT1	0.692
236817_at	ADAT2	1.206
227482_at	ADCK1	2.061
221894_at	ADCK2	1.824
227324_at	ADCK4	1.195
236832_at	ADCY10P1	3.135
209195_s_at	ADCY6	1.199
204497_at	ADCY9	1.617
208030_s_at	ADD1	1.097
230988_at	ADD2	0.658
201752_s_at	ADD3	0.536
227113_at	ADHFE1	1.438
217761_at	ADI1	1.067
204119_s_at	ADK	0.857
202912_at	ADM	0.747
201773_at	ADNP	0.951
203322_at	ADNP2	0.87
212502_at	ADO	0.893
205481_at	ADORA1	1.32
205891_at	ADORA2B_///_LOC100652851_///_LOC100653318	1.121
220980_s_at	ADPGK	1.055
238054_at	ADPRHL1	1.286
228771_at	ADRBK2	2.279
202144_s_at	ADSL	1.046
221761_at	ADSS	1.165
226325_at	ADSSL1	0.601
229070_at	ADTRP	0.635
217729_s_at	AES	0.772
203563_at	AFAP1	1.825
223779_at	AFAP1-AS1	1.347
1555542_at	AFAP1L1	0.906
226829_at	AFAP1L2	1.424
201924_at	AFF1	1.075
227198_at	AFF3	1.351
232864_s_at	AFF4	0.644
236250_at	AFG3L1P	0.642
1557820_at	AFG3L2	1.139
240318_at	AFMID	0.765
204694_at	AFP	0.41
217939_s_at	AFTPH	0.55
204333_s_at	AGA	2.501
228240_at	AGAP1	1.181
225789_at	AGAP3	1.262
238889_at	AGBL5	0.369
218091_at	AGFG1	0.833
222126_at	AGFG2	1.299
218534_s_at	AGGF1	1.7
222132_s_at	AGK	0.85
203566_s_at	AGL	1.29
215535_s_at	AGPAT1	1.248
32837_at	AGPAT2	0.742
223184_s_at	AGPAT3	2.373
228667_at	AGPAT4	1.373
218096_at	AGPAT5	1.394
224776_at	AGPAT6	0.881
236150_at	AGPHD1	1.545
225113_at	AGPS	1.152
212285_s_at	AGRN	1.224
223326_s_at	AGSK1_///_LOC642423_///_LOC727751_///_LOC727849	1.042
202834_at	AGT	1.107
204500_s_at	AGTPBP1	1.361
205357_s_at	AGTR1	0.469
238135_at	AGTRAP	1.278
226519_s_at	AGXT2L2	0.873
1560224_at	AHCTF1	0.694
200849_s_at	AHCYL1	1.077
212814_at	AHCYL2	0.859
1563560_at	AHNAK	0.493
212992_at	AHNAK2	1.171
202820_at	AHR	1.361
201491_at	AHSA1	1.343
230148_at	AHSA2	0.878
210929_s_at	AHSG	1.111
226801_s_at	AIDA	0.855
223075_s_at	AIF1L	0.25
228445_at	AIFM2	0.836
223136_at	AIG1	0.911
206513_at	AIM2	0.759
202542_s_at	AIMP1	1.135
209972_s_at	AIMP2	0.913
206460_at	AJAP1	1.611
243446_at	AJUBA	0.595
202588_at	AK1	1.301
212173_at	AK2	1.333
230630_at	AK4_///_LOC100507855	0.561
222862_s_at	AK5	0.636
1557666_s_at	AK8	0.94
201675_at	AKAP1	1.319
213396_s_at	AKAP10	1.149
203156_at	AKAP11	1.121
210517_s_at	AKAP12	1.259
224884_at	AKAP13	1.304
203624_at	AKAP17A	1.243
226694_at	AKAP2_///_PALM2-AKAP2	1.157
215483_at	AKAP9	1.564
239828_at	AKD1	0.69
219953_s_at	AKIP1	1.354
220987_s_at	AKIP1_///_NUAK2	1.313
217893_s_at	AKIRIN1	0.654
223145_s_at	AKIRIN2	1.099
225701_at	AKNA	1.624
1563834_a_at	AKNAD1	1.448
201272_at	AKR1B1	0.756
206561_s_at	AKR1B10	1.143
209160_at	AKR1C3	0.488
207163_s_at	AKT1	0.837
1555821_a_at	AKT1S1	1.178
236664_at	AKT2	1.226
212609_s_at	AKT3	1.386
218487_at	ALAD	1.22
205633_s_at	ALAS1	1.151
201952_at	ALCAM	1.067
222416_at	ALDH18A1	1.138
203180_at	ALDH1A3	2.068
209645_s_at	ALDH1B1	0.783
215798_at	ALDH1L1	1.161
201425_at	ALDH2	2.189
202054_s_at	ALDH3A2	0.658
211004_s_at	ALDH3B1	0.901
203722_at	ALDH4A1	1.064
203608_at	ALDH5A1	1.126
221590_s_at	ALDH6A1	1.285
208950_s_at	ALDH7A1	1.049
201612_at	ALDH9A1	1.344
211357_s_at	ALDOB	1.504
236626_at	ALG1	2.004
1552306_at	ALG10	0.803
238475_at	ALG10B	1.338
218444_at	ALG12	1.119
205584_at	ALG13	1.277
228871_at	ALG14	0.487
225621_at	ALG2	1.543
218203_at	ALG5	1.056
219649_at	ALG6	1.435
228817_at	ALG9	1.135
208212_s_at	ALK	1.079
225625_at	ALKBH2	1.158
226127_at	ALKBH3	0.881
222228_s_at	ALKBH4	0.902
234302_s_at	ALKBH5_///_LOC100652858_///_LOC100653189	0.774
225969_at	ALKBH6	1.436
235610_at	ALKBH8	1.256
214221_at	ALMS1	2.031
243352_at	ALPK1	0.803
228367_at	ALPK2	1.566
226291_at	ALS2	1.23
229887_at	ALS2CL	2.16
219834_at	ALS2CR8	1.231
226320_at	ALYREF	0.641
209425_at	AMACR_///_C1QTNF3_///_C1QTNF3-AMACR	1.55
219141_s_at	AMBRA1	0.892
201196_s_at	AMD1	1.059
229596_at	AMDHD1	0.891
226718_at	AMIGO1	1.374
222108_at	AMIGO2	1.039
219920_s_at	AMIGO3_///_GMPPB	1.246
226421_at	AMMECR1	1.164
223297_at	AMMECR1L	0.852
1563792_at	AMN	0.772
226258_at	AMN1	1.307
228840_at	AMOTL1	1.957
212360_at	AMPD2	1.723
207992_s_at	AMPD3	2.275
204294_at	AMT	1.741
218167_at	AMZ2	1.123
223443_s_at	AMZ2P1	1.356
207845_s_at	ANAPC10	1.261
226414_s_at	ANAPC11	0.848
209001_s_at	ANAPC13	0.88
204218_at	ANAPC15	0.908
229145_at	ANAPC16	2.892
229267_at	ANAPC1_///_LOC100653327_///_LOC730268	0.864
218555_at	ANAPC2	1.093
226917_s_at	ANAPC4	1.052
239651_at	ANAPC5	1.434
225554_s_at	ANAPC7	0.938
205141_at	ANG	1.243
36865_at	ANGEL1	0.752
217630_at	ANGEL2	0.599
213004_at	ANGPTL2	1.484
221009_s_at	ANGPTL4	1.826
205390_s_at	ANK1	1.421
202921_s_at	ANK2	1.432
206385_s_at	ANK3	0.601
237316_at	ANKDD1A	0.636
224900_at	ANKFY1	1.085
223093_at	ANKH	1.388
208773_s_at	ANKHD1_///_ANKHD1-EIF4EBP3	1.084
214919_s_at	ANKHD1_///_ANKHD1-EIF4EBP3_///_EIF4EBP3	1.726
243181_at	ANKIB1	1.564
213962_s_at	ANKLE2	0.625
212798_s_at	ANKMY2	1.289
218769_s_at	ANKRA2	1.743
206029_at	ANKRD1	3.17
241414_at	ANKRD10	0.614
226663_at	ANKRD10_///_ANKRD10-IT1	0.515
226012_at	ANKRD11	0.691
212289_at	ANKRD12	1.225
227720_at	ANKRD13B	1.39
238597_at	ANKRD13C	2.809
238642_at	ANKRD13D	1.159
231423_s_at	ANKRD16	1.394
225852_at	ANKRD17	0.764
244297_at	ANKRD18A	2.417
233592_at	ANKRD18B	0.632
1558982_at	ANKRD20A12P	1.772
1569607_s_at	ANKRD20A1_///_ANKRD20A11P_///_ANKRD20A2_///_ANKRD20A3_///_ANKRD20A4_///_ANKRD20A5P_///_ANKRD20A9P_///_LOC644339	0.805
230384_at	ANKRD23	1.747
229052_at	ANKRD23_///_ANKRD39	1.295
205705_at	ANKRD26	0.847
221522_at	ANKRD27	0.875
229307_at	ANKRD28	0.604
229308_at	ANKRD29	2.034
223542_at	ANKRD32	1.264
231963_at	ANKRD33B	2.386
220940_at	ANKRD36B	0.91
1569040_s_at	ANKRD36BP2	0.705
1555898_at	ANKRD36C	1.2
227337_at	ANKRD37	0.888
223532_at	ANKRD39	0.839
211717_at	ANKRD40	1.245
226641_at	ANKRD44	4.091
212731_at	ANKRD46	0.919
219069_at	ANKRD49	1.274
220144_s_at	ANKRD5	2.925
236189_at	ANKRD50	1.21
228257_at	ANKRD52	1.184
231847_at	ANKRD54	1.393
230972_at	ANKRD9	0.902
212747_at	ANKS1A	1.55
227303_at	ANKS3	1.288
235903_at	ANKS6	0.786
218274_s_at	ANKZF1	1.084
1552619_a_at	ANLN	0.731
236420_s_at	ANO4	1.235
224906_at	ANO6	1.14
241918_at	ANO7	1.937
201038_s_at	ANP32A	1.165
208103_s_at	ANP32E	1.642
202888_s_at	ANPEP	0.899
220093_at	ANTXR1	0.431
238050_at	ANTXR2	0.435
214783_s_at	ANXA11	0.803
211241_at	ANXA2P3	0.889
227877_at	ANXA2R	0.619
209369_at	ANXA3	1.376
201301_s_at	ANXA4	1.925
200782_at	ANXA5	1.122
200982_s_at	ANXA6	1.081
201366_at	ANXA7	1.486
207064_s_at	AOC2	1.848
205082_s_at	AOX1	0.779
205423_at	AP1B1	1.212
225771_at	AP1G1	1.127
201613_s_at	AP1G2	1.21
223024_at	AP1M1	0.706
65517_at	AP1M2	1.081
209635_at	AP1S1	1.156
228415_at	AP1S2	2.186
1555731_a_at	AP1S3	1.363
200612_s_at	AP2B1	0.751
200613_at	AP2M1	0.673
208074_s_at	AP2S1	0.717
203141_s_at	AP3B1	0.587
208710_s_at	AP3D1	0.714
222517_at	AP3M1	1.203
203410_at	AP3M2	1.122
202442_at	AP3S1	0.59
202399_s_at	AP3S2_///_C15orf38-AP3S2	0.748
231714_s_at	AP4B1	1.123
228164_at	AP4E1	0.898
222531_s_at	AP5M1	1.548
219706_at	AP5S1	0.804
209871_s_at	APBA2	0.755
215148_s_at	APBA3	1.074
212970_at	APBB2	0.64
203527_s_at	APC	0.689
235548_at	APCDD1L	0.378
201284_s_at	APEH	1.19
210027_s_at	APEX1	0.851
238813_at	APEX2	1.473
218389_s_at	APH1A	0.802
226358_at	APH1B	0.92
201687_s_at	API5	1.076
241379_at	APLF	0.783
222856_at	APLN	1.131
209462_at	APLP1	1.158
211404_s_at	APLP2	1.626
225427_s_at	APOA1BP	0.748
214994_at	APOBEC3F	0.891
214995_s_at	APOBEC3F_///_APOBEC3G	0.778
209546_s_at	APOL1	1.458
221013_s_at	APOL2	0.507
221087_s_at	APOL3	1.803
219716_at	APOL6	2.031
221031_s_at	APOLD1	0.589
213289_at	APOOL	0.567
225948_at	APOPT1_///_KLC1	0.791
200602_at	APP	1.119
202631_s_at	APPBP2	0.678
218158_s_at	APPL1	1.642
218218_at	APPL2	1.083
203219_s_at	APRT	0.343
222658_s_at	APTX	0.771
229526_at	AQP11	1.453
212584_at	AQR	1.14
230652_at	ARAF	1.202
34206_at	ARAP1	0.794
213618_at	ARAP2	1.099
218950_at	ARAP3	1.403
210090_at	ARC	0.529
201176_s_at	ARCN1	1.297
205239_at	AREG_///_AREGB	3.167
200065_s_at	ARF1_///_MIR3620	0.803
211622_s_at	ARF3	0.884
201096_s_at	ARF4	1.177
224788_at	ARF6	0.958
217888_s_at	ARFGAP1	1.481
202211_at	ARFGAP3	1.282
202956_at	ARFGEF1	1.174
218098_at	ARFGEF2	1.155
214483_s_at	ARFIP1	0.451
202109_at	ARFIP2	0.662
203945_at	ARG2	0.647
227448_at	ARGLU1	0.759
219431_at	ARHGAP10	0.934
204492_at	ARHGAP11A	0.864
207606_s_at	ARHGAP12	0.736
218076_s_at	ARHGAP17	0.819
225173_at	ARHGAP18	0.647
224764_at	ARHGAP21	1.146
206298_at	ARHGAP22	0.802
230013_s_at	ARHGAP23	1.346
223422_s_at	ARHGAP24	0.511
38149_at	ARHGAP25	0.658
226576_at	ARHGAP26	1.487
225618_at	ARHGAP27	1.522
1560318_at	ARHGAP29	0.504
226219_at	ARHGAP30	0.899
226057_at	ARHGAP31	0.772
203431_s_at	ARHGAP32	0.649
202046_s_at	ARHGAP35	0.562
227876_at	ARHGAP39	0.83
230047_at	ARHGAP42	1.252
205414_s_at	ARHGAP44	1.612
233849_s_at	ARHGAP5	1.155
228889_at	ARHGAP5-AS1	0.92
206167_s_at	ARHGAP6	1.744
213606_s_at	ARHGDIA	0.677
1555812_a_at	ARHGDIB	0.714
215139_at	ARHGEF10	0.657
221656_s_at	ARHGEF10L	0.738
202913_at	ARHGEF11	0.737
201335_s_at	ARHGEF12	1.247
203756_at	ARHGEF17	1.198
213039_at	ARHGEF18	1.067
209435_s_at	ARHGEF2	0.87
227197_at	ARHGEF26	2.268
218501_at	ARHGEF3	1.366
227717_at	ARHGEF37	4.606
58780_s_at	ARHGEF40	0.809
204765_at	ARHGEF5	4.305
209539_at	ARHGEF6	0.397
202547_s_at	ARHGEF7	1.506
203263_s_at	ARHGEF9	2.262
218917_s_at	ARID1A	0.517
225181_at	ARID1B	1.132
225486_at	ARID2	1.207
205865_at	ARID3A	1.226
230141_at	ARID4A	1.306
214139_at	ARID4B	0.726
212591_at	ARID4B_///_RBM34	0.915
212614_at	ARID5B	1.093
201878_at	ARIH1	0.857
201228_s_at	ARIH2	1.056
201658_at	ARL1	0.763
228201_at	ARL13B	1.32
220468_at	ARL14	1.854
226383_at	ARL14EP	1.121
228151_at	ARL15	1.244
234972_at	ARL16	0.762
1555144_at	ARL17A_///_ARL17B	1.418
229028_s_at	ARL17A_///_ARL17B_///_LOC100294341	1.78
202092_s_at	ARL2BP	0.857
202641_at	ARL3	0.959
205020_s_at	ARL4A	1.105
202207_at	ARL4C	1.172
203586_s_at	ARL4D	1.294
226617_at	ARL5A	1.083
226345_at	ARL5B	1.12
235320_at	ARL6	0.47
211935_at	ARL6IP1	1.327
220597_s_at	ARL6IP4	0.657
200761_s_at	ARL6IP5	1.102
225711_at	ARL6IP6	1.364
217852_s_at	ARL8B	1.489
222550_at	ARMC1	1.138
1554480_a_at	ARMC10	1.136
223794_at	ARMC4	0.436
221758_at	ARMC6	0.857
219096_at	ARMC7	1.056
1555279_at	ARMC8	1.147
219636_s_at	ARMC9	1.858
218694_at	ARMCX1	1.224
217858_s_at	ARMCX3	1.13
1552327_at	ARMCX4	2.75
1555902_at	ARMCX5	4.724
228027_at	ARMCX5-GPRASP2_///_GPRASP2	0.539
214749_s_at	ARMCX6	1.036
231016_s_at	ARNT	1.221
209824_s_at	ARNTL	1.27
223586_at	ARNTL2	1.045
200950_at	ARPC1A	0.877
208736_at	ARPC3	1.077
217817_at	ARPC4	1.607
230873_at	ARPC4-TTLL3_///_TTLL3	1.573
226914_at	ARPC5L	0.822
214553_s_at	ARPP19	0.882
1552722_at	ARPP21	1.043
49111_at	ARRB1	1.615
203388_at	ARRB2	1.256
226405_s_at	ARRDC1	1.72
224797_at	ARRDC3	1.328
206129_s_at	ARSB	1.416
223695_s_at	ARSD	0.881
1552632_a_at	ARSG	1.283
230275_at	ARSI	1.536
1569132_s_at	ARSK	0.854
223223_at	ARV1	1.122
213902_at	ASAH1	2.355
231791_at	ASAH2B	0.752
224796_at	ASAP1	0.576
220694_at	ASAP1-IT1	0.704
206414_s_at	ASAP2	1.175
212819_at	ASB1	1.145
224524_s_at	ASB3_///_GPR75-ASB3	0.74
226513_at	ASB7	1.263
226861_at	ASB8	1.157
205673_s_at	ASB9	0.746
1554627_a_at	ASCC1	1.659
231269_at	ASCC3	1.523
218115_at	ASF1B	0.858
226447_at	ASH1L	1.335
1554057_at	ASH1L-AS1	0.727
209517_s_at	ASH2L	0.911
37953_s_at	ASIC1	1.395
209394_at	ASMTL	1.409
205047_s_at	ASNS	1.126
217987_at	ASNSD1	0.904
209135_at	ASPH	1.638
1553997_a_at	ASPHD1	1.146
227014_at	ASPHD2	1.703
239002_at	ASPM	0.438
219087_at	ASPN	1.134
218908_at	ASPSCR1	1.09
222764_at	ASRGL1	2.186
207076_s_at	ASS1	1.479
221135_s_at	ASTE1	0.726
209693_at	ASTN2	3.338
221652_s_at	ASUN	1.137
244519_at	ASXL1	1.791
226251_at	ASXL2	1.067
227585_at	ATAD1	0.84
235266_at	ATAD2	0.552
232908_at	ATAD2B	1.542
220223_at	ATAD5	0.744
228510_at	ATAT1	1.122
225497_at	ATE1	0.727
1565269_s_at	ATF1	0.575
205446_s_at	ATF2	0.837
202672_s_at	ATF3	1.687
200779_at	ATF4	0.87
204998_s_at	ATF5	1.143
231927_at	ATF6	0.67
203168_at	ATF6B	0.952
228830_s_at	ATF7	0.662
216198_at	ATF7IP	0.827
219870_at	ATF7IP2	1.472
228381_at	ATF7IP2_///_LOC100287628	1.565
223677_at	ATG10	1.971
213930_at	ATG12	0.794
232612_s_at	ATG16L1	0.888
229389_at	ATG16L2	0.805
213300_at	ATG2A	1.141
226684_at	ATG2B	1.266
220237_at	ATG3	1.273
213115_at	ATG4A	1.346
204902_s_at	ATG4B	1.336
228190_at	ATG4C	0.862
226871_s_at	ATG4D	1.131
202512_s_at	ATG5	0.678
222709_at	ATG7	0.594
202492_at	ATG9A	1.161
219359_at	ATHL1	1.599
208758_at	ATIC	0.872
223340_at	ATL1	2.049
1553603_s_at	ATL2	0.805
224893_at	ATL3	1.512
212672_at	ATM	1.286
201854_s_at	ATMIN	0.826
228890_at	ATOH8	0.777
203454_s_at	ATOX1	0.787
213238_at	ATP10D	1.509
230875_s_at	ATP11A	1.241
212536_at	ATP11B	1.344
226785_at	ATP11C	0.675
212297_at	ATP13A3	1.333
220948_s_at	ATP1A1	1.113
1559376_at	ATP1A1OS	0.779
201243_s_at	ATP1B1	1.158
208836_at	ATP1B3	0.946
230693_at	ATP2A1	1.503
209186_at	ATP2A2	1.057
212930_at	ATP2B1	1.49
212136_at	ATP2B4	2.243
209934_s_at	ATP2C1	1.459
214798_at	ATP2C2	0.624
207546_at	ATP4B	1.132
213738_s_at	ATP5A1	1.042
213041_s_at	ATP5D	0.637
230535_s_at	ATP5E	1.072
243501_at	ATP5F1	1.232
208972_s_at	ATP5G1	0.863
208764_s_at	ATP5G2	0.461
228168_at	ATP5G3	0.956
202325_s_at	ATP5J	0.935
218956_s_at	ATP5J2-PTCD1_///_PTCD1	0.942
213995_at	ATP5S	1.163
218038_at	ATP5SL	1.145
207809_s_at	ATP6AP1	1.722
201443_s_at	ATP6AP2	1.382
212383_at	ATP6V0A1	1.336
235255_at	ATP6V0A2	1.112
220197_at	ATP6V0A4	0.741
200096_s_at	ATP6V0E1	1.126
213587_s_at	ATP6V0E2	1.613
229094_at	ATP6V0E2-AS1	1.617
201972_at	ATP6V1A	1.152
226463_at	ATP6V1C1	0.492
235864_at	ATP6V1D	1.097
1552286_at	ATP6V1E2_///_FLJ41757	3.562
238765_at	ATP6V1G1	1.325
212384_at	ATP6V1G2-DDX39B_///_DDX39B_///_SNORD84	0.702
221504_s_at	ATP6V1H	0.837
205198_s_at	ATP7A	1.763
213106_at	ATP8A1	0.849
219660_s_at	ATP8A2	1.626
226302_at	ATP8B1	1.306
226771_at	ATP8B2	0.448
1568687_s_at	ATP8B5P	1.48
212062_at	ATP9A	1.137
214934_at	ATP9B	1.457
224728_at	ATPAF1	2.093
213057_at	ATPAF2	1.237
1560404_a_at	ATPBD4	1.604
223339_at	ATPIF1	1.648
209903_s_at	ATR	1.133
212517_at	ATRN	1.258
1569796_s_at	ATRNL1	1.508
211022_s_at	ATRX	0.556
203232_s_at	ATXN1	1.803
208833_s_at	ATXN10	1.211
227373_at	ATXN1L	1.32
207798_s_at	ATXN2L	0.668
235240_at	ATXN3	0.88
209964_s_at	ATXN7	0.591
227732_at	ATXN7L1	1.268
224969_at	ATXN7L3	1.134
212113_at	ATXN7L3B	0.74
220525_s_at	AUP1	0.888
208080_at	AURKA	0.688
202372_at	AURKAPS1_///_RAB3GAP2	1.217
209464_at	AURKB	0.765
212599_at	AUTS2	0.682
219366_at	AVEN	0.751
205539_at	AVIL	1.127
244355_at	AVL9	0.945
218631_at	AVPI1	1.702
222696_at	AXIN2	1.155
202685_s_at	AXL	1.225
227904_at	AZI2	1.234
212461_at	AZIN1	1.305
201891_s_at	B2M	1.073
223374_s_at	B3GALNT1	1.181
226233_at	B3GALNT2	1.223
1553959_a_at	B3GALT6	0.835
227100_at	B3GALTL	0.771
203452_at	B3GAT3	1.252
203188_at	B3GNT1	0.579
222870_s_at	B3GNT2	1.421
225612_s_at	B3GNT5_///_LOC100505668	2.053
1555962_at	B3GNT7	1.401
1555385_at	B4GALNT1	1.098
238060_s_at	B4GALNT4	1.241
212876_at	B4GALT4	2.87
221484_at	B4GALT5	0.683
206232_s_at	B4GALT6	0.418
53076_at	B4GALT7	1.129
229715_at	B7H6	1.144
221711_s_at	BABAM1	0.64
222462_s_at	BACE1	0.468
204194_at	BACH1	1.567
221234_s_at	BACH2	3.121
229720_at	BAG1	1.524
209406_at	BAG2	1.355
217911_s_at	BAG3	1.183
219624_at	BAG4	1.95
202985_s_at	BAG5	0.869
213318_s_at	BAG6	0.886
1555408_at	BAGE2_///_BAGE4	0.713
236604_at	BAHCC1	1.129
203051_at	BAHD1	1.048
209502_s_at	BAIAP2	2.148
227372_s_at	BAIAP2L1	3.804
203728_at	BAK1	1.411
203304_at	BAMBI	1.742
210125_s_at	BANF1	0.703
1558662_s_at	BANK1	2.642
201419_at	BAP1	0.789
205345_at	BARD1	0.659
228589_at	BASP1	0.716
228439_at	BATF2	1.723
220358_at	BATF3	0.673
217985_s_at	BAZ1A	0.823
211313_s_at	BAZ1B	0.651
201355_s_at	BAZ2A	1.427
203080_s_at	BAZ2B	1.049
211692_s_at	BBC3	1.312
228993_s_at	BBIP1	1.489
218471_s_at	BBS1	2.572
219487_at	BBS10	1.247
229603_at	BBS12	1.363
212744_at	BBS4	1.111
230697_at	BBS5	2.458
209958_s_at	BBS9	1.454
213015_at	BBX	0.641
40093_at	BCAM	1.821
225677_at	BCAP29	2.567
204032_at	BCAR3	1.17
230854_at	BCAR4	1.554
204378_at	BCAS1	0.759
203053_at	BCAS2	1.069
231584_s_at	BCAS4	0.448
225285_at	BCAT1	1.067
203576_at	BCAT2	1.238
218264_at	BCCIP	1.401
234979_at	BCDIN3D	1.675
205433_at	BCHE	0.647
213321_at	BCKDHB	1.657
202030_at	BCKDK	0.609
1557257_at	BCL10	1.511
219498_s_at	BCL11A	0.475
222895_s_at	BCL11B	0.524
203685_at	BCL2	3.295
205681_at	BCL2A1	0.335
212312_at	BCL2L1	1.447
1558143_a_at	BCL2L11	2.323
226798_at	BCL2L13	0.532
242013_at	BCL2L15	1.222
209311_at	BCL2L2	0.892
201545_s_at	BCL2L2-PABPN1_///_PABPN1	0.778
203140_at	BCL6	1.043
203795_s_at	BCL7A	1.251
202518_at	BCL7B	0.785
204129_at	BCL9	1.142
228065_at	BCL9L	1.388
201084_s_at	BCLAF1	1.15
232449_at	BCO2	1.155
219433_at	BCOR	1.479
202315_s_at	BCR	1.711
207618_s_at	BCS1L	0.929
1570336_at	BDH1	0.499
218285_s_at	BDH2	1.151
205870_at	BDKRB2	2.355
206382_s_at	BDNF	1.603
1567361_at	BDNF-AS	0.803
224227_s_at	BDP1	0.67
208945_s_at	BECN1	1.216
227920_at	BEND3	0.822
230896_at	BEND4	0.899
231175_at	BEND6	0.789
227341_at	BEND7	0.618
237003_at	BEST3	2.462
202710_at	BET1	0.832
223023_at	BET1L	1.409
229963_at	BEX5	1.941
218056_at	BFAR	1.22
213709_at	BHLHB9	0.755
221530_s_at	BHLHE41	3.91
231964_at	BICD1	0.645
209203_s_at	BICD2	0.506
227143_s_at	BID	0.749
205780_at	BIK	1.431
222199_s_at	BIN3	0.722
202076_at	BIRC2	1.454
210538_s_at	BIRC3	1.476
202095_s_at	BIRC5	0.835
233093_s_at	BIRC6	1.074
1569289_at	BIVM	0.601
201032_at	BLCAP	0.918
202179_at	BLMH	0.862
202592_at	BLOC1S1	0.612
225049_at	BLOC1S2	1.204
228244_at	BLOC1S3	0.775
229109_s_at	BLVRA	1.261
203840_at	BLZF1	2.304
202265_at	BMI1_///_COMMD3-BMI1	1.124
202701_at	BMP1	1.352
226853_at	BMP2K	1.612
235275_at	BMP8B	1.547
213578_at	BMPR1A	1.551
229975_at	BMPR1B	1.183
225144_at	BMPR2	2.106
231106_at	BMS1P2_///_BMS1P6	1.052
220272_at	BNC2	0.708
37226_at	BNIP1	0.833
226280_at	BNIP2	0.815
201848_s_at	BNIP3	0.814
221478_at	BNIP3L	0.758
225990_at	BOC	2.162
225030_at	BOD1	0.885
242594_at	BOD1L1	0.5
231500_s_at	BOLA2	0.857
227291_s_at	BOLA3	0.862
212563_at	BOP1	0.809
219544_at	BORA	1.2
203502_at	BPGM	0.923
205750_at	BPHL	0.838
1554575_a_at	BPNT1	1.725
231953_at	BPTF	0.664
207186_s_at	BPTF_///_LOC146880	0.746
243829_at	BRAF	0.655
41512_at	BRAP	0.89
225437_s_at	BRAT1	1.172
204531_s_at	BRCA1	1.157
208368_s_at	BRCA2	0.795
231913_s_at	BRCC3	1.391
214911_s_at	BRD2	0.71
203825_at	BRD3	0.568
226054_at	BRD4	0.828
222737_s_at	BRD7	0.745
1569960_at	BRD7P3	0.676
210352_at	BRD8	1.14
220155_s_at	BRD9	0.66
205550_s_at	BRE	0.844
215676_at	BRF1	1.082
218954_s_at	BRF2	1.385
223376_s_at	BRI3	0.906
225716_at	BRI3BP	1.334
235609_at	BRIP1	1.103
224023_s_at	BRK1	0.712
224575_at	BRK1_///_LOC100653323	0.882
215631_s_at	BRMS1	0.812
224484_s_at	BRMS1L	1.628
241908_at	BROX	0.668
202427_s_at	BRP44	1.526
218024_at	BRP44L	0.844
231960_at	BRWD1	1.801
235156_at	BRWD3	2.677
208906_at	BSCL2_///_HNRNPUL2-BSCL2	1.634
208677_s_at	BSG	1.138
205715_at	BST1	1.225
209430_at	BTAF1	1.088
217945_at	BTBD1	1.137
223174_at	BTBD10	0.917
228570_at	BTBD11	0.508
1557049_at	BTBD19	1.98
202946_s_at	BTBD3	1.2
224943_at	BTBD7	0.728
1569693_at	BTBD8	1.159
241412_at	BTC	1.661
214116_at	BTD	0.809
243165_at	BTF3	0.789
226963_at	BTF3L4	1.102
200921_s_at	BTG1	0.736
201236_s_at	BTG2	2.6
205548_s_at	BTG3	2.505
244063_at	BTN2A1	1.207
205299_s_at	BTN2A2	0.811
209770_at	BTN3A1	1.467
212613_at	BTN3A2	1.489
204820_s_at	BTN3A2_///_BTN3A3	1.418
204821_at	BTN3A3	1.636
224471_s_at	BTRC	0.558
216275_at	BUB1	0.373
201456_s_at	BUB3	0.662
224504_s_at	BUD13	0.871
205690_s_at	BUD31	0.564
228783_at	BVES	1.063
228828_at	BZRAP1-AS1	0.695
223703_at	C10orf11	1.096
239503_at	C10orf114	1.701
203571_s_at	C10orf116	4.39
227701_at	C10orf118	2.083
226892_at	C10orf12	1.872
1553915_at	C10orf126	1.159
218590_at	C10orf2	0.87
227137_at	C10orf46	1.172
229801_at	C10orf47	1.155
225372_at	C10orf54	3.175
218174_s_at	C10orf57	1.398
1568733_at	C10orf76	0.654
222852_at	C10orf88	1.093
1556200_a_at	C10orf90	0.694
231538_at	C11orf1	1.104
218213_s_at	C11orf10	1.135
217969_at	C11orf2	0.644
52164_at	C11orf24	1.553
222807_at	C11orf30	1.4
228332_s_at	C11orf31	1.117
235486_at	C11orf41	0.891
1553787_at	C11orf45	0.669
203257_s_at	C11orf49	1.091
1559623_at	C11orf54	1.242
1560029_a_at	C11orf57	0.555
201784_s_at	C11orf58	1.139
1555787_at	C11orf63	0.774
1552988_at	C11orf65	1.4
221600_s_at	C11orf67	0.664
221534_at	C11orf68	0.832
218789_s_at	C11orf71	1.732
230326_s_at	C11orf73	0.876
228249_at	C11orf74	1.064
238593_at	C11orf80	1.137
228281_at	C11orf82	1.591
229099_at	C11orf83	0.626
227292_at	C11orf84	1.168
204073_s_at	C11orf9	1.211
218641_at	C11orf95	0.703
227099_s_at	C11orf96	0.616
229018_at	C12orf26	1.454
228378_at	C12orf29	1.482
225836_s_at	C12orf32	1.184
218614_at	C12orf35	1.791
229778_at	C12orf39	0.513
222613_at	C12orf4	1.173
219022_at	C12orf43	0.887
218214_at	C12orf44	1.173
222767_s_at	C12orf49	0.794
219099_at	C12orf5	1.151
211034_s_at	C12orf51	1.552
44065_at	C12orf52	1.47
236840_at	C12orf56	1.11
224719_s_at	C12orf57	0.526
229888_at	C12orf60	1.179
1557312_at	C12orf61	0.733
223477_s_at	C12orf65	1.111
1554067_at	C12orf66	2.105
226943_at	C12orf73	2.737
225105_at	C12orf75	1.151
226583_at	C12orf76	2.088
220930_s_at	C13orf44	1.352
238113_at	C13orf44-AS1	1.488
225675_at	C14orf101	1.64
237328_at	C14orf105	3.676
213246_at	C14orf109	1.18
229520_s_at	C14orf118	1.222
223060_at	C14orf119	0.946
1568971_at	C14orf135	0.79
223273_at	C14orf142	1.247
227699_at	C14orf149	0.832
218298_s_at	C14orf159	1.068
240320_at	C14orf164	1.226
219526_at	C14orf169	0.668
202279_at	C14orf2	0.922
235369_at	C14orf28	0.787
1557176_a_at	C14orf37	1.844
220173_at	C14orf45	1.268
218791_s_at	C15orf29	1.556
1556588_at	C15orf37	0.721
204494_s_at	C15orf39	1.658
224486_s_at	C15orf41	0.671
221265_s_at	C15orf44	0.583
223484_at	C15orf48	1.506
227272_at	C15orf52	1.322
1562367_at	C15orf54	0.467
225397_at	C15orf57	0.729
229742_at	C15orf61	1.168
233809_at	C15orf63	1.152
226692_at	C15orf63_///_MIR1282_///_SERF2	1.591
230281_at	C16orf46	0.479
230296_at	C16orf52	0.569
231878_at	C16orf53	1.337
1559584_a_at	C16orf54	3.653
230811_at	C16orf55	0.755
1554119_at	C16orf57	0.691
217891_at	C16orf58	1.211
203173_s_at	C16orf62	0.949
205781_at	C16orf7	0.783
225183_at	C16orf72	1.171
227806_at	C16orf74	1.785
1553990_at	C16orf79	0.872
217957_at	C16orf80	1.19
226608_at	C16orf87	1.315
213235_at	C16orf88	0.676
225749_at	C16orf91	0.819
231300_at	C16orf93	1.292
219784_at	C16orf95	1.074
229071_at	C17orf100	0.642
219254_at	C17orf101	0.669
226657_at	C17orf103	1.106
1562484_at	C17orf104	0.859
213195_at	C17orf108	2.042
220058_at	C17orf39	0.626
223401_at	C17orf48	1.106
228146_at	C17orf51_///_FAM27L	0.783
227668_at	C17orf56	1.3
1553626_a_at	C17orf57	1.076
226901_at	C17orf58	1.067
227063_at	C17orf61	0.712
218130_at	C17orf62	1.145
1555981_at	C17orf65	0.896
236863_at	C17orf67	1.419
1553400_a_at	C17orf69	1.51
221800_s_at	C17orf70	0.915
232972_at	C17orf72	1.247
203830_at	C17orf75	0.939
225096_at	C17orf79	1.155
223352_s_at	C17orf80	1.506
223286_at	C17orf81	0.886
229342_at	C17orf85	1.501
225967_s_at	C17orf89	0.883
221797_at	C17orf90	0.782
229238_at	C17orf97	1.261
209574_s_at	C18orf1	2.012
1553686_at	C18orf25	1.553
224957_at	C18orf32_///_RPL17-C18ORF32	1.518
232222_at	C18orf49	1.715
1553652_a_at	C18orf54	1.462
243721_at	C18orf61	0.955
221190_s_at	C18orf8	1.1
223983_s_at	C19orf12	0.79
236847_at	C19orf18	0.895
212925_at	C19orf21	7.442
221988_at	C19orf42	1.562
230213_at	C19orf43	0.726
232730_at	C19orf44	0.837
224468_s_at	C19orf48	0.759
231901_at	C19orf52	0.95
217926_at	C19orf53	0.835
225247_at	C19orf6	0.718
53720_at	C19orf66	1.487
225823_at	C19orf70	0.59
232154_at	C19orf76	1.388
200056_s_at	C1D	1.113
219439_at	C1GALT1	1.617
219283_at	C1GALT1C1	1.568
214214_s_at	C1QBP	1.101
220975_s_at	C1QTNF1	1.152
220988_s_at	C1QTNF3	0.897
223499_at	C1QTNF5_///_MFRP	0.593
222277_at	C1QTNF9B-AS1	0.603
218983_at	C1RL	3.266
1560320_a_at	C1RL-AS1	1.189
219010_at	C1orf106	1.852
218712_at	C1orf109	1.339
206721_at	C1orf114	1.39
218546_at	C1orf115	0.864
219476_at	C1orf116	11.618
225480_at	C1orf122	1.133
203197_s_at	C1orf123	1.114
226242_at	C1orf131	1.234
222946_s_at	C1orf135	1.274
212004_at	C1orf144	0.801
219337_at	C1orf159	1.193
238010_at	C1orf174	0.74
230608_at	C1orf182	1.216
222281_s_at	C1orf186_///_LOC100505650	1.599
233693_at	C1orf201	0.608
1556633_at	C1orf204	1.347
223125_s_at	C1orf21	0.386
238640_at	C1orf212	1.34
212791_at	C1orf216	0.633
227019_at	C1orf226	1.322
225638_at	C1orf31	0.878
219063_at	C1orf35	0.894
1555225_at	C1orf43	0.832
228135_at	C1orf52	1.12
219506_at	C1orf54	1.486
221222_s_at	C1orf56	1.395
205103_at	C1orf61	0.586
209006_s_at	C1orf63	0.628
1552391_at	C1orf65	0.853
229933_at	C1orf74	0.712
1558692_at	C1orf85	1.764
228197_at	C1orf86	0.823
203429_s_at	C1orf9	0.819
218448_at	C20orf11	0.847
209020_at	C20orf111	0.782
1558679_at	C20orf112	1.849
232185_at	C20orf132	0.823
225825_at	C20orf194	0.938
1553311_at	C20orf197	2.683
218586_at	C20orf20	1.523
224376_s_at	C20orf24_///_TGIF2-C20ORF24	0.888
50314_i_at	C20orf27	0.791
206656_s_at	C20orf3	1.166
234926_s_at	C20orf43	0.921
225890_at	C20orf72	1.124
1558589_at	C21orf15	1.345
238965_at	C21orf2	0.829
210667_s_at	C21orf33	0.767
226109_at	C21orf91	1.18
223039_at	C22orf13	0.747
235396_at	C22orf25	0.799
219560_at	C22orf29	0.707
225794_s_at	C22orf32	0.833
1553974_at	C22orf39	0.826
212875_s_at	C2CD2	1.233
204758_s_at	C2CD2L	1.236
213199_at	C2CD3	2.155
1552740_at	C2orf15_///_MRPL30	1.63
219783_at	C2orf18	1.818
204962_s_at	C2orf18_///_CENPA	0.765
242418_at	C2orf27A	0.599
224695_at	C2orf29	1.104
219128_at	C2orf42	1.237
222193_at	C2orf43	0.569
219120_at	C2orf44	0.898
219176_at	C2orf47	1.197
243093_at	C2orf49	1.207
228067_at	C2orf55	2.194
220943_s_at	C2orf56	0.756
228316_at	C2orf63	1.426
65472_at	C2orf68	1.169
227973_at	C2orf69	0.945
1556464_a_at	C2orf72	0.894
1568658_at	C2orf74_///_KIAA1841	0.798
227840_at	C2orf76	1.891
236070_at	C2orf81	2.298
217767_at	C3	2.026
219288_at	C3orf14	1.179
225281_at	C3orf17	0.922
219114_at	C3orf18	1.138
223787_s_at	C3orf19	1.395
1555906_s_at	C3orf23	1.133
224523_s_at	C3orf26	0.941
201678_s_at	C3orf37	1.13
1569129_s_at	C3orf38	1.397
1559021_at	C3orf52	3.569
226464_at	C3orf58	1.233
241817_at	C3orf62_///_MIR4271	1.744
202681_at	C3orf62_///_MIR4271_///_USP4	0.861
242447_at	C3orf70	0.913
229863_s_at	C3orf75	0.7
229826_at	C3orf78	0.755
236738_at	C3orf80	1.484
208209_s_at	C4BPB	2.387
235350_at	C4orf19	3.033
1565934_at	C4orf21	0.645
231565_at	C4orf22	0.624
236984_at	C4orf26	1.711
241968_at	C4orf29	1.162
224602_at	C4orf3	0.799
227856_at	C4orf32	1.168
1552373_s_at	C4orf33	1.182
201812_s_at	C4orf46_///_TOMM7	0.913
236915_at	C4orf47	1.628
203024_s_at	C5orf15	1.25
1552660_a_at	C5orf22	2.375
1553107_s_at	C5orf24	0.432
219029_at	C5orf28	1.308
221823_at	C5orf30	0.827
219381_at	C5orf42	1.749
224740_at	C5orf43	0.714
1559369_at	C5orf44	0.731
220341_s_at	C5orf45	0.917
226159_at	C5orf51	1.923
235219_at	C5orf55	0.915
230405_at	C5orf56	1.417
223276_at	C5orf62	1.446
226306_at	C6orf1	1.172
217925_s_at	C6orf106	0.793
213871_s_at	C6orf108	0.864
221786_at	C6orf120	1.676
238860_at	C6orf130	0.835
238028_at	C6orf132	1.753
227455_at	C6orf136	0.88
1554314_at	C6orf141	1.2
213314_at	C6orf162	0.562
233787_at	C6orf163	1.1
230506_at	C6orf164	0.777
1553726_s_at	C6orf170	1.619
223576_at	C6orf203	1.425
225812_at	C6orf225	0.721
227124_at	C6orf228	1.446
238504_at	C6orf57	1.253
238383_at	C6orf58	0.438
208809_s_at	C6orf62	1.21
227656_at	C6orf70	1.851
225576_at	C6orf72	1.4
224988_at	C6orf89	1.493
230487_at	C6orf99	0.805
219655_at	C7orf10	1.089
204215_at	C7orf23	1.181
53202_at	C7orf25_///_PSMA2	1.643
219261_at	C7orf26	0.77
226018_at	C7orf41	0.965
220659_s_at	C7orf43	1.043
232330_at	C7orf44	0.775
1561894_at	C7orf49_///_LOC653739	1.71
240147_at	C7orf50	0.573
239203_at	C7orf53	1.348
226780_s_at	C7orf55	0.454
1557636_a_at	C7orf57	1.808
224890_s_at	C7orf59	0.576
228149_at	C7orf60	0.792
229913_at	C7orf61	0.802
219455_at	C7orf63	1.315
224758_at	C7orf73	1.23
224751_at	C7orf73_///_LOC100289196_///_LOC100508939	1.499
1552793_at	C8orf31	1.731
218187_s_at	C8orf33	0.625
231380_at	C8orf34	3.166
227627_at	C8orf44-SGK3_///_SGK3	1.159
243264_s_at	C8orf44_///_C8orf44-SGK3_///_SGK3	1.17
228695_at	C8orf46	1.227
1555241_at	C8orf59	1.209
227672_at	C8orf73	1.865
225702_at	C8orf76	1.081
231892_at	C9orf100	0.719
222674_at	C9orf114	1.28
221946_at	C9orf116	1.488
224879_at	C9orf123	0.74
243610_at	C9orf135	1.397
226070_at	C9orf142	1.142
222195_s_at	C9orf156	0.639
222166_at	C9orf16	0.799
1569144_a_at	C9orf169	2.807
232270_at	C9orf3_///_LOC100507319	1.729
222781_s_at	C9orf40	0.694
228324_at	C9orf41	0.774
231286_at	C9orf47	0.918
1552755_at	C9orf66	2.246
224962_at	C9orf69	1.106
225919_s_at	C9orf72	1.901
218116_at	C9orf78	1.049
233504_at	C9orf84	2.356
235866_at	C9orf85	0.459
220050_at	C9orf9	1.834
221865_at	C9orf91	1.134
203963_at	CA12	1.165
231270_at	CA13_///_LOC100507258	0.512
209301_at	CA2	1.269
231995_at	CAAP1	1.129
217873_at	CAB39	1.288
225915_at	CAB39L	1.498
202624_s_at	CABIN1	1.125
225532_at	CABLES1	1.578
226004_at	CABLES2	1.231
243173_at	CABP7	1.855
224279_s_at	CABYR	2.511
61874_at	CACFD1	1.085
225627_s_at	CACHD1	1.287
214933_at	CACNA1A	1.181
219714_s_at	CACNA2D3	2.859
228083_at	CACNA2D4	1.392
207776_s_at	CACNB2	1.674
231355_at	CACNG8	1.264
225192_at	CACUL1	1.306
210691_s_at	CACYBP	1.133
202715_at	CAD	0.741
209032_s_at	CADM1	2.275
222293_at	CADM4	0.458
219572_at	CADPS2	2.312
235829_at	CAHM	0.824
205625_s_at	CALB1	1.053
209002_s_at	CALCOCO1	1.341
206331_at	CALCRL	0.834
212077_at	CALD1	1.218
57715_at	CALHM2	0.775
211984_at	CALM1_///_CALM2_///_CALM3	1.151
1568600_at	CALML4	0.65
200935_at	CALR	0.941
214845_s_at	CALU	1.396
235626_at	CAMK1D	0.894
226959_at	CAMK1D_///_LOC283070	1.728
224994_at	CAMK2D	0.556
212757_s_at	CAMK2G	0.86
218309_at	CAMK2N1	1.138
223460_at	CAMKK1	1.314
210787_s_at	CAMKK2	1.239
1554875_at	CAMKMT	3.716
203538_at	CAMLG	0.863
220410_s_at	CAMSAP1	0.786
212763_at	CAMSAP2	0.586
1555370_a_at	CAMTA1	0.826
212948_at	CAMTA2	0.867
239771_at	CAND1	0.766
213547_at	CAND2	0.613
46323_at	CANT1	1.169
238034_at	CANX	1.487
200625_s_at	CAP1	1.056
212551_at	CAP2	0.849
201850_at	CAPG	0.532
200752_s_at	CAPN1	1.138
208683_at	CAPN2	1.07
226292_at	CAPN5	0.816
203356_at	CAPN7	1.577
200001_at	CAPNS1	0.811
226285_at	CAPRIN1	0.576
218456_at	CAPRIN2	1.694
241275_at	CAPZA1	0.601
210026_s_at	CARD10	1.596
1552701_a_at	CARD16	3.383
1552703_s_at	CARD16_///_CASP1	1.289
232969_at	CARD8	0.553
220162_s_at	CARD9	1.199
224910_at	CARHSP1	0.559
212512_s_at	CARM1	0.908
212971_at	CARS	1.327
231023_at	CARS2	0.459
220168_at	CASC1	0.411
1556630_at	CASC2	1.839
207842_s_at	CASC3	0.954
224619_at	CASC4	1.342
1552680_a_at	CASC5	0.462
219342_at	CASD1	0.456
211208_s_at	CASK	0.921
1552689_at	CASKIN1	0.732
61297_at	CASKIN2	1.295
211367_s_at	CASP1	1.766
226032_at	CASP2	0.923
202763_at	CASP3	0.463
209310_s_at	CASP4	0.842
209790_s_at	CASP6	1.535
213373_s_at	CASP8	1.283
222201_s_at	CASP8AP2	1.325
212580_at	CAST	2.338
201432_at	CAT	1.376
1553323_a_at	CATSPER2	1.846
230981_at	CATSPER3	0.642
203065_s_at	CAV1	0.755
203323_at	CAV2	3.735
202370_s_at	CBFB	0.882
225234_at	CBL	0.58
242301_at	CBLN2	0.673
209213_at	CBR1	0.671
205379_at	CBR3	0.709
1559501_at	CBR3-AS1	0.785
213626_at	CBR4	1.486
1553972_a_at	CBS	1.198
220175_s_at	CBWD1_///_CBWD2_///_CBWD3_///_CBWD5_///_CBWD6_///_CBWD7_///_LOC100653334	0.965
201518_at	CBX1	0.886
240084_at	CBX2	0.373
1555920_at	CBX3	0.278
227558_at	CBX4	1.188
209715_at	CBX5	0.67
202048_s_at	CBX6	0.804
212914_at	CBX7	1.649
1560220_a_at	CBY1	1.396
236568_at	CC2D1B	1.285
236473_at	CC2D2A	0.788
219731_at	CC2D2B	1.188
224736_at	CCAR1	0.883
243805_at	CCBE1	0.855
48117_at	CCDC101	0.9
224968_at	CCDC104	1.208
207006_s_at	CCDC106	1.114
218802_at	CCDC109B	1.163
230900_at	CCDC110	0.835
235208_at	CCDC112	0.847
226011_at	CCDC12	0.874
239403_at	CCDC120	1.526
220321_s_at	CCDC121	2.458
1553894_at	CCDC122	1.443
1553542_at	CCDC125	1.469
228087_at	CCDC126	1.416
226515_at	CCDC127	1.131
226031_at	CCDC132	0.596
226972_s_at	CCDC136	1.223
225933_at	CCDC137	0.632
235644_at	CCDC138	1.151
225017_at	CCDC14	1.108
239922_at	CCDC142	1.166
225523_at	CCDC142_///_MRPL53	0.689
1557544_at	CCDC147	1.493
226139_at	CCDC149	1.574
241360_at	CCDC15	2.158
240293_at	CCDC153	1.117
1563022_at	CCDC160	0.765
1559003_a_at	CCDC163P	1.119
225723_at	CCDC167	0.895
233298_at	CCDC169	0.762
233297_s_at	CCDC169_///_CCDC169-SOHLH2_///_SOHLH2	0.58
236320_at	CCDC17	2.187
1559672_a_at	CCDC171	0.876
236665_at	CCDC18	0.649
220308_at	CCDC19	1.274
214037_s_at	CCDC22	1.097
226723_at	CCDC23	1.322
218125_s_at	CCDC25	1.061
1553849_at	CCDC26	0.427
226287_at	CCDC34	1.167
239282_at	CCDC41	0.717
225607_at	CCDC43	0.893
222432_s_at	CCDC47	1.191
228693_at	CCDC50	0.555
218722_s_at	CCDC51	1.408
218628_at	CCDC53	0.79
236998_at	CCDC56	0.628
227783_at	CCDC57	1.112
235244_at	CCDC58	0.803
218936_s_at	CCDC59	1.189
225010_at	CCDC6	0.915
1558893_a_at	CCDC67	0.857
220180_at	CCDC68	3.574
226756_at	CCDC71L	1.343
1559893_at	CCDC75	1.511
224521_s_at	CCDC77	0.952
236745_at	CCDC78	0.89
243864_at	CCDC80	0.591
1554785_at	CCDC82	1.402
227208_at	CCDC84	1.371
235228_at	CCDC85A	1.155
204609_at	CCDC85B	0.192
219018_s_at	CCDC85C	1.264
203119_at	CCDC86	0.947
225045_at	CCDC88A	1.371
215343_at	CCDC88C	1.395
206257_at	CCDC9	1.163
220094_s_at	CCDC90A	1.091
218288_s_at	CCDC90B	1.34
218545_at	CCDC91	1.082
218175_at	CCDC92	1.792
209688_s_at	CCDC93	0.826
204335_at	CCDC94	0.824
238682_at	CCDC96	1.339
225257_at	CCDC97	1.134
221685_s_at	CCDC99	0.813
209698_at	CCHCR1	1.37
205476_at	CCL20	1.293
205114_s_at	CCL3_///_CCL3L1_///_CCL3L3	0.788
205899_at	CCNA1	0.414
203418_at	CCNA2	0.83
228729_at	CCNB1	0.913
217988_at	CCNB1IP1	0.899
202705_at	CCNB2	0.936
201955_at	CCNC	1.26
208712_at	CCND1	0.833
200953_s_at	CCND2	1.07
201700_at	CCND3	1.299
211814_s_at	CCNE2	0.774
208796_s_at	CCNG1	1.041
202770_s_at	CCNG2	0.889
208656_s_at	CCNI	0.774
229091_s_at	CCNJ	0.735
219273_at	CCNK	0.666
1555411_a_at	CCNL1	0.736
221427_s_at	CCNL2	0.628
225493_at	CCNT1	1.073
229184_at	CCNT2	1.298
224651_at	CCNY	0.694
227280_s_at	CCNYL1	1.305
1569878_at	CCNYL2	1.299
1569353_at	CCP110	0.614
214151_s_at	CCPG1_///_DYX1C1-CCPG1	1.174
205098_at	CCR1	1.487
206983_at	CCR6	0.364
211434_s_at	CCRL2	1.533
1553698_a_at	CCSAP	1.164
201947_s_at	CCT2	1.128
227171_at	CCT4	0.649
229068_at	CCT5	0.906
201326_at	CCT6A	1.106
206587_at	CCT6B	0.806
210436_at	CCT8	0.702
229900_at	CD109	1.406
204306_s_at	CD151	0.787
223655_at	CD163L1	0.474
208653_s_at	CD164	1.952
1553395_a_at	CD200R1	0.764
207277_at	CD209	0.824
38521_at	CD22	1.263
266_s_at	CD24	1.901
219025_at	CD248	0.89
227458_at	CD274	1.536
224859_at	CD276	1.459
203593_at	CD2AP	1.132
202256_at	CD2BP2	0.829
218529_at	CD320	0.785
206120_at	CD33	0.782
205264_at	CD3EAP	0.913
215346_at	CD40	1.727
1557905_s_at	CD44	0.675
208783_s_at	CD46	1.266
213055_at	CD47	0.742
201925_s_at	CD55	1.869
211744_s_at	CD58	1.268
212463_at	CD59	0.832
200663_at	CD63	0.883
209795_at	CD69	0.779
204440_at	CD83	1.512
202878_s_at	CD93	0.388
1555120_at	CD96	2.537
202910_s_at	CD97	1.133
201029_s_at	CD99	0.712
232172_at	CD99P1	0.618
201005_at	CD9_///_LOC100652804_///_LOC100653288	1.128
205627_at	CDA	1.095
221015_s_at	CDADC1	1.681
201725_at	CDC123	0.929
221556_at	CDC14B	3.251
209659_s_at	CDC16	1.082
202870_s_at	CDC20	0.747
1553655_at	CDC20B	1.539
202892_at	CDC23	1.343
204695_at	CDC25A	1.1
201853_s_at	CDC25B	0.818
216914_at	CDC25C	0.694
225422_at	CDC26	0.84
217878_s_at	CDC27	0.302
212540_at	CDC34	0.792
209953_s_at	CDC37	0.847
235787_at	CDC37L1	0.607
214230_at	CDC42	0.674
203794_at	CDC42BPA	1.085
204693_at	CDC42EP1	0.737
214014_at	CDC42EP2	1.346
225685_at	CDC42EP3	1.054
223674_s_at	CDC42SE1	0.894
1552612_at	CDC42SE2	0.606
204126_s_at	CDC45	0.646
209055_s_at	CDC5L	0.625
203968_s_at	CDC6	1.286
204510_at	CDC7	1.115
235196_at	CDC73	0.374
236957_at	CDCA2	0.715
221436_s_at	CDCA3	0.7
218399_s_at	CDCA4	0.794
224753_at	CDCA5	0.896
230060_at	CDCA7	0.525
225081_s_at	CDCA7L	0.908
221520_s_at	CDCA8	0.9
218451_at	CDCP1	3.938
220115_s_at	CDH10	1.48
203440_at	CDH2	1.154
203256_at	CDH3	1.184
220227_at	CDH4	1.887
204677_at	CDH5	1.664
205532_s_at	CDH6	1.313
201253_s_at	CDIPT	1.463
210559_s_at	CDK1	1.104
210474_s_at	CDK11A_///_CDK11B	0.797
225694_at	CDK12	1.187
207318_s_at	CDK13	1.282
204604_at	CDK14	3.108
239201_at	CDK15	0.361
208823_s_at	CDK16	0.84
206474_at	CDK17	0.622
212899_at	CDK19	1.625
204252_at	CDK2	0.931
205271_s_at	CDK20	1.455
203252_at	CDK2AP2	0.768
202246_s_at	CDK4	0.818
204247_s_at	CDK5	1.166
205852_at	CDK5R2	0.795
243153_at	CDK5RAP2	0.86
207143_at	CDK6	0.646
211297_s_at	CDK7	1.13
1553113_s_at	CDK8	1.154
203198_at	CDK9	0.756
214877_at	CDKAL1	0.599
207766_at	CDKL1	0.634
236017_at	CDKL3	0.768
202284_s_at	CDKN1A	1.461
209112_at	CDKN1B	1.09
213183_s_at	CDKN1C	1.774
218929_at	CDKN2AIP	0.872
235006_at	CDKN2AIPNL	0.733
204159_at	CDKN2C	0.918
1555758_a_at	CDKN3	1.06
1568696_at	CDNF	2.12
227526_at	CDON	1.304
209501_at	CDR2	1.448
213230_at	CDR2L	0.804
226185_at	CDS1	13.073
228456_s_at	CDS2	0.579
213548_s_at	CDV3	0.703
203098_at	CDYL	0.843
209498_at	CEACAM1	10.265
230504_at	CEACAM19	2.361
212501_at	CEBPB	0.779
203973_s_at	CEBPD	1.52
204203_at	CEBPG	1.112
203341_at	CEBPZ	1.09
218592_s_at	CECR5	0.868
1553970_s_at	CEL	2.459
209489_at	CELF1	0.88
41660_at	CELSR1	1.172
36499_at	CELSR2	5.646
205165_at	CELSR3	0.77
223728_at	CENPBD1	0.708
204739_at	CENPC1	1.278
205046_at	CENPE	0.924
207331_at	CENPF	0.769
207590_s_at	CENPI	1.482
220885_s_at	CENPJ	0.394
218741_at	CENPM	0.871
219555_s_at	CENPN	0.776
226118_at	CENPO	0.785
242207_at	CENPP_///_LOC100128361	1.252
219294_at	CENPQ	0.744
226788_at	CENPT	0.956
226936_at	CENPW	0.88
204075_s_at	CEP104	2.22
226449_at	CEP120	1.085
244033_at	CEP128	0.891
206003_at	CEP135	1.186
215170_s_at	CEP152	0.856
204251_s_at	CEP164	0.592
212746_s_at	CEP170	0.74
1552717_s_at	CEP170_///_CEP170P1	0.918
230860_at	CEP19	1.82
218827_s_at	CEP192	1.193
209495_at	CEP250	1.472
221683_s_at	CEP290	0.737
213165_at	CEP350	1.688
225484_at	CEP41	0.601
241426_at	CEP44	0.721
218542_at	CEP55	1.069
203491_s_at	CEP57	0.74
1554019_s_at	CEP57L1	0.41
222151_s_at	CEP63	0.868
212675_s_at	CEP68	1.271
1554488_at	CEP70	0.798
219531_at	CEP72	0.948
219311_at	CEP76	1.243
235919_at	CEP78	1.916
227818_at	CEP85	0.836
228007_at	CEP85L	1.274
232106_s_at	CEP89	1.229
219886_at	CEP97	1.253
219375_at	CEPT1	1.14
224794_s_at	CERCAM_///_LOC100506065	1.531
218421_at	CERK	1.245
224951_at	CERS5	1.364
242019_at	CERS6	0.657
209667_at	CES2	1.246
209194_at	CETN2	1.114
209662_at	CETN3	1.105
203166_at	CFDP1	1.155
215388_s_at	CFH_///_CFHR1	1.161
236792_at	CFL1	0.681
224352_s_at	CFL2	1.407
235427_at	CFLAR	2.273
1556924_at	CFLAR-AS1	0.693
206380_s_at	CFP	1.245
224600_at	CGGBP1	0.788
223233_s_at	CGN	5.996
225817_at	CGNL1	1.706
204605_at	CGRRF1	1.098
219270_at	CHAC1	1.286
235117_at	CHAC2	1.358
203975_s_at	CHAF1A	0.643
226194_at	CHAMP1	1.121
226896_at	CHCHD1	0.691
229595_at	CHCHD4	1.121
224462_s_at	CHCHD6	0.57
222701_s_at	CHCHD7	1.506
220647_s_at	CHCHD8	0.761
204258_at	CHD1	0.959
1556988_s_at	CHD1L	1.17
228999_at	CHD2	2.308
225951_s_at	CHD2_///_LOC100507217	1.077
201182_s_at	CHD4	0.576
225031_at	CHD6	1.115
218829_s_at	CHD7	0.767
212571_at	CHD8	0.849
242157_at	CHD9	1.841
205393_s_at	CHEK1	0.865
210416_s_at	CHEK2	1.245
202230_s_at	CHERP	0.869
204260_at	CHGB	1.962
228345_at	CHIC1	1.213
204266_s_at	CHKA	1.296
204193_at	CHKB	1.047
210070_s_at	CHKB-CPT1B_///_CPT1B	1.576
227871_at	CHM	0.742
226350_at	CHML	0.791
201933_at	CHMP1A	0.796
218177_at	CHMP1B	0.796
202536_at	CHMP2B	1.259
222436_s_at	CHMP3_///_RNF103-CHMP3	1.412
218571_s_at	CHMP4A	1.447
218572_at	CHMP4A_///_TM9SF1	1.489
225498_at	CHMP4B	1.117
226803_at	CHMP4C	2.452
218085_at	CHMP5	1.056
218743_at	CHMP6	0.715
212313_at	CHMP7	0.802
239436_at	CHORDC1	1.606
230364_at	CHPT1	0.71
231764_at	CHRAC1	0.885
209763_at	CHRDL1	1.371
220210_at	CHRNA10	1.147
226372_at	CHST11	1.294
218927_s_at	CHST12	1.481
203921_at	CHST2	1.283
32094_at	CHST3	1.564
224400_s_at	CHST9	0.812
203044_at	CHSY1	0.961
242100_at	CHSY3	1.276
226569_s_at	CHTF18	0.662
224732_at	CHTF8	0.841
202560_s_at	CHTOP	1.172
209666_s_at	CHUK	0.868
226736_at	CHURC1	1.08
225851_at	CHURC1-FNTB_///_FNTB	0.952
217501_at	CIAO1	1.516
208424_s_at	CIAPIN1	1.153
201953_at	CIB1	1.344
212784_at	CIC	0.732
219398_at	CIDEC	2.059
1554839_at	CIDECP	1.252
217598_at	CINP	1.41
209571_at	CIR1	1.179
200811_at	CIRBP	0.799
230656_s_at	CIRH1A	0.842
218597_s_at	CISD1	0.846
226689_at	CISD2	0.779
226727_at	CISD3	0.595
209357_at	CITED2	1.164
212801_at	CIT_///_MIR1178	0.646
213976_at	CIZ1	0.732
1554264_at	CKAP2	1.159
229610_at	CKAP2L	0.82
212832_s_at	CKAP5	1.062
221058_s_at	CKLF	0.812
219161_s_at	CKLF_///_CKLF-CMTM1	1.109
201897_s_at	CKS1B	0.866
204170_s_at	CKS2	0.889
212752_at	CLASP1	0.952
212308_at	CLASP2	1.316
204978_at	CLASRP	0.813
220810_at	CLCA3P	0.586
207855_s_at	CLCC1	1.88
201732_s_at	CLCN3	0.637
214769_at	CLCN4	1.357
226274_at	CLCN5	1.579
218182_s_at	CLDN1	1.91
205328_at	CLDN10	1.282
1561105_at	CLDN11	0.927
223249_at	CLDN12	0.421
210689_at	CLDN14	0.765
219640_at	CLDN15	1.468
214135_at	CLDN18	1.168
218775_s_at	CLDN22_///_WWC2	0.595
239146_at	CLDND1	0.797
211709_s_at	CLEC11A	0.859
212786_at	CLEC16A	1.225
209732_at	CLEC2B	0.485
221724_s_at	CLEC4A	1.205
205830_at	CLGN	0.711
208659_at	CLIC1	0.933
213415_at	CLIC2	0.73
201559_s_at	CLIC4	1.501
213317_at	CLIC5	2.183
201768_s_at	CLINT1	0.709
1558924_s_at	CLIP1	0.742
226425_at	CLIP4	1.546
203229_s_at	CLK2	0.742
202140_s_at	CLK3	0.877
241403_at	CLK4	0.672
213839_at	CLMN	1.342
209275_s_at	CLN3	1.073
204085_s_at	CLN5	1.766
1567080_s_at	CLN6	1.677
219340_s_at	CLN8	1.182
1562587_at	CLNK	0.771
227531_at	CLOCK	1.177
221845_s_at	CLPB	0.678
202799_at	CLPP	0.725
223020_at	CLPTM1L	0.852
204809_at	CLPX	1.3
242150_at	CLSPN	1.78
204050_s_at	CLTA	0.821
200614_at	CLTC	1.036
208792_s_at	CLU	1.32
204576_s_at	CLUAP1	1.253
238440_at	CLYBL	1.263
218111_s_at	CMAS	1.597
228283_at	CMC1	1.122
218447_at	CMC2	1.057
224991_at	CMIP	1.574
226702_at	CMPK2	1.229
1555705_a_at	CMTM3	0.452
225009_at	CMTM4	0.569
1565657_at	CMTM6	2.37
226017_at	CMTM7	1.27
235099_at	CMTM8	3.119
1562460_at	CNDP2	0.4
206417_at	CNGA1	1.704
207342_at	CNGB1	1.44
201653_at	CNIH	1.059
214841_at	CNIH3_///_LOC100506354	2.576
218728_s_at	CNIH4	0.545
227481_at	CNKSR3	0.838
201445_at	CNN3	0.799
1554522_at	CNNM2	2.091
220739_s_at	CNNM3	1.22
218900_at	CNNM4	1.55
223431_at	CNO	0.424
1554052_at	CNOT1	0.678
223219_s_at	CNOT10	1.084
233054_at	CNOT2	2.164
229143_at	CNOT3	0.739
210204_s_at	CNOT4	1.264
222476_at	CNOT6	0.473
238438_at	CNOT6L	0.919
218250_s_at	CNOT7	0.649
202162_s_at	CNOT8	0.781
208912_s_at	CNP	0.937
200070_at	CNPPD1	1.083
209797_at	CNPY2	0.678
228369_at	CNPY3	0.309
226751_at	CNRIP1	0.707
1554660_a_at	CNST	0.804
220095_at	CNTLN	0.596
219400_at	CNTNAP1	0.663
223796_at	CNTNAP3_///_CNTNAP3B	2.081
228633_s_at	CNTROB	0.751
206497_at	COA1	0.428
203642_s_at	COBLL1	0.861
1554241_at	COCH	0.851
231813_s_at	COG1	0.41
203073_at	COG2	0.782
1554339_a_at	COG3	0.872
212189_s_at	COG4	0.918
203629_s_at	COG5	1.285
232786_at	COG6	0.783
213190_at	COG7	1.099
227770_at	COG8	0.934
219575_s_at	COG8_///_PDF	0.852
203654_s_at	COIL	0.785
37892_at	COL11A1	0.431
225664_at	COL12A1	0.706
211343_s_at	COL13A1	1.612
204345_at	COL16A1	1.303
209082_s_at	COL18A1	1.991
1556499_s_at	COL1A1	1.549
225292_at	COL27A1	1.233
211980_at	COL4A1	1.291
211964_at	COL4A2	1.363
222073_at	COL4A3	0.72
219625_s_at	COL4A3BP	0.778
229779_at	COL4A4	1.542
213110_s_at	COL4A5	1.942
203325_s_at	COL5A1	2.017
221729_at	COL5A2	1.92
213428_s_at	COL6A1	1.526
213290_at	COL6A2	1.46
201438_at	COL6A3	0.471
226237_at	COL8A1	2.06
213622_at	COL9A2	1.591
204724_s_at	COL9A3	1.291
207420_at	COLEC10	0.28
226024_at	COMMD1	0.725
222637_at	COMMD10	3.227
226910_at	COMMD2	0.706
218048_at	COMMD3	0.92
206441_s_at	COMMD4	0.577
224387_at	COMMD5	0.731
225312_at	COMMD6	0.944
224815_at	COMMD7	0.944
218351_at	COMMD8	1.354
218072_at	COMMD9	0.849
208818_s_at	COMT	0.888
208684_at	COPA	1.125
201359_at	COPB1	1.242
226256_at	COPB2	0.764
201264_at	COPE	0.822
217749_at	COPG1	1.136
223457_at	COPG2	1.401
209838_at	COPS2	1.157
218042_at	COPS4	1.089
201652_at	COPS5	0.463
201405_s_at	COPS6	0.775
219997_s_at	COPS7B	0.648
214260_at	COPS8	1.314
217726_at	COPZ1	1.174
235897_at	COPZ2	0.824
219397_at	COQ10B	0.84
213379_at	COQ2	1.082
228931_at	COQ4	0.594
223114_at	COQ5	1.117
218760_at	COQ6	1.249
209745_at	COQ7	0.681
220356_at	CORIN	1.151
64486_at	CORO1B	1.116
221676_s_at	CORO1C	0.834
227177_at	CORO2A	1.899
209789_at	CORO2B	1.088
219040_at	CORO7	1.545
210182_at	CORT	0.748
1556346_at	COTL1	0.895
203858_s_at	COX10	0.748
203551_s_at	COX11	0.898
225772_s_at	COX14	0.751
235855_at	COX15	0.753
223191_at	COX16	0.923
217645_at	COX16_///_SYNJ2BP-COX16	0.636
230909_at	COX18	0.805
235533_at	COX19	1.46
224820_at	COX20	1.397
200086_s_at	COX4I1	0.869
229426_at	COX5A	1.234
201441_at	COX6B1	0.77
239252_at	COX7B	0.816
213846_at	COX7C	0.794
201119_s_at	COX8A	0.792
205832_at	CPA4	3.074
201941_at	CPD	1.6
201117_s_at	CPE	1.45
222903_s_at	CPEB1	1.197
226939_at	CPEB2	1.297
205773_at	CPEB3	2.47
224828_at	CPEB4	0.316
228728_at	CPED1	1.251
223500_at	CPLX1	1.291
202118_s_at	CPNE3	0.747
228796_at	CPNE4	1.372
228365_at	CPNE8	0.869
204172_at	CPOX	0.808
218610_s_at	CPPED1	1.192
203501_at	CPQ	1.184
217564_s_at	CPS1	1.385
225994_at	CPSF2	1.167
225082_at	CPSF3	1.238
206688_s_at	CPSF4	0.738
202469_s_at	CPSF6	0.914
217866_at	CPSF7	0.937
227468_at	CPT1C	0.777
204264_at	CPT2	1.333
208146_s_at	CPVL	0.946
209833_at	CRADD	0.651
225172_at	CRAMP1L	1.087
209522_s_at	CRAT	1.332
222533_at	CRBN	1.567
204313_s_at	CREB1	0.64
213059_at	CREB3L1	1.228
212345_s_at	CREB3L2	0.917
232555_at	CREB5	0.884
202160_at	CREBBP	1.042
201990_s_at	CREBL2	0.919
235556_at	CREBRF	1.714
[truncated: 8,458 more rows]
