# Supplementary material for: Functional and Evolutionary Significance of Human MicroRNA Seed Region Mutations
Source: PLoS One. 2014 Dec 12;9(12):e115241. doi: 10.1371/journal.pone.0115241 (PMC4264867; doi:10.1371/journal.pone.0115241)
Supplement: S5 Table — Fold-change for all (11,277) significantly differentially expressed genes after ectopic expression of M14 in HEY cells. (XLS) [file pone.0115241.s007.xls]

## Sheet: MIR429-M14
Table S5. Fold-change for DEGs after miR-429 variant M14 transfection. Table of 11277 genes (mRNA) found differentially expressed between negative controls and transfected HEY cells.
Probe_Set_ID	Gene_Symbol	Fold Change
230112_at	41337	0.667
201736_s_at	41339	0.814
227552_at	41518	1.113
244766_at	61E3.4_///_LOC100132247_///_LOC100271836_///_LOC100506060_///_LOC100506830_///_LOC100652992_///_LOC440354_///_LOC595101_///_LOC613037_///_SLC7A5P1_///_SMG1_///_SMG1P1	0.653
231989_s_at	61E3.4_///_LOC100132247_///_LOC100271836_///_LOC100652992_///_LOC613037_///_LOC728888_///_NPIPL3_///_SLC7A5P1_///_SMG1P1	0.408
211996_s_at	61E3.4_///_LOC100132247_///_LOC100652992_///_LOC595101_///_LOC613037_///_LOC728888_///_NPIPL3	1.092
215123_at	61E3.4_///_LOC100132247_///_LOC100652992_///_LOC613037_///_LOC728888_///_NPIPL3	0.748
220951_s_at	A1CF	1.112
232422_at	A2LD1	4.323
1564139_at	A2M-AS1	0.38
218434_s_at	AACS	1.953
205969_at	AADAC	1.896
223593_at	AADAT	0.839
227534_at	AAED1	0.862
202851_at	AAGAB	0.792
238100_at	AAK1	0.769
230024_at	AARS2	0.891
238740_at	AARSD1_///_PTGES3L	1.203
222064_s_at	AARSD1_///_PTGES3L-AARSD1	0.738
235435_at	AASDH	0.685
202170_s_at	AASDHPPT	0.545
214829_at	AASS	0.458
209165_at	AATF	0.91
203505_at	ABCA1	1.709
220159_at	ABCA11P	1.444
1553604_at	ABCA13	2.175
231164_at	ABCA17P	0.853
213353_at	ABCA5	1.303
219577_s_at	ABCA7	1.391
223320_s_at	ABCB10	0.924
209994_s_at	ABCB1_///_ABCB4	0.644
203192_at	ABCB6	1.083
209620_s_at	ABCB7	0.89
229539_at	ABCB8	1.595
214209_s_at	ABCB9	1.273
202804_at	ABCC1	0.885
213485_s_at	ABCC10	1.207
208161_s_at	ABCC3	1.843
1554918_a_at	ABCC4	0.493
1558460_at	ABCC5	0.715
202850_at	ABCD3	1.551
203981_s_at	ABCD4	0.869
201872_s_at	ABCE1	0.75
200045_at	ABCF1	0.684
207622_s_at	ABCF2	0.4
202394_s_at	ABCF3	0.858
209735_at	ABCG2	0.63
221927_s_at	ABHD11	1.405
224742_at	ABHD12	1.384
234993_at	ABHD13	1.771
202740_at	ABHD14A-ACY1_///_ACY1	1.478
226796_at	ABHD15	0.891
230221_at	ABHD16A	1.24
224756_s_at	ABHD16A_///_LY6G6E	1.238
87100_at	ABHD2	2.151
213017_at	ABHD3	2.02
218581_at	ABHD4	0.629
213805_at	ABHD5	1.262
221679_s_at	ABHD6	0.709
1559890_a_at	ABI1	0.428
211793_s_at	ABI2	0.673
223615_at	ABI3	0.809
202123_s_at	ABL1	0.96
231907_at	ABL2	0.59
210461_s_at	ABLIM1	0.277
205730_s_at	ABLIM3	1.443
218405_at	ABT1	0.855
214274_s_at	ACAA1	1.369
214358_at	ACACA	0.485
49452_at	ACACB	1.442
219986_s_at	ACAD10	1.375
225573_at	ACAD11_///_NPHP3_///_NPHP3-ACAD11	1.263
224160_s_at	ACAD9	0.872
206069_s_at	ACADL	1.038
202502_at	ACADM	1.387
205355_at	ACADSB	1.507
200710_at	ACADVL	1.33
212476_at	ACAP2	1.563
209608_s_at	ACAT2	1.089
202324_s_at	ACBD3	1.291
219413_at	ACBD4	1.376
1568877_a_at	ACBD5	0.93
225317_at	ACBD6	0.622
228264_at	ACCS	1.326
204617_s_at	ACD	1.212
227776_at	ACER3	1.418
201128_s_at	ACLY	1.348
207071_s_at	ACO1	0.755
200793_s_at	ACO2	0.848
214763_at	ACOT11	1.115
204565_at	ACOT13	0.821
202982_s_at	ACOT1_///_ACOT2	0.514
229534_at	ACOT4	1.334
208002_s_at	ACOT7	0.507
236514_at	ACOT8	1.378
221641_s_at	ACOT9	0.939
209600_s_at	ACOX1	0.668
205364_at	ACOX2	0.671
204241_at	ACOX3	1.406
201629_s_at	ACP1	0.533
202767_at	ACP2	0.768
218795_at	ACP6	1.055
226925_at	ACPL2	1.107
238825_at	ACRC	0.689
208013_s_at	ACRV1	1.417
235823_at	ACSF3	1.574
201963_at	ACSL1	1.899
201661_s_at	ACSL3	1.095
202422_s_at	ACSL4	1.227
218322_s_at	ACSL5	1.351
224882_at	ACSS1	0.846
234312_s_at	ACSS2	1.452
229222_at	ACSS3	1.55
200974_at	ACTA2	1.318
AFFX-HSAC07/X00351_M_at	ACTB_///_ACTB_///_LOC100505829	0.722
202666_s_at	ACTL6A	1.434
200601_at	ACTN4	1.308
200721_s_at	ACTR1A	0.862
202135_s_at	ACTR1B	1.094
200727_s_at	ACTR2	0.757
228603_at	ACTR3	3.97
218868_at	ACTR3B	2.076
219623_at	ACTR5	0.755
222707_s_at	ACTR8	0.906
223665_at	ACTRT3	1.054
213198_at	ACVR1B	0.902
1552519_at	ACVR1C	1.134
228416_at	ACVR2A	1.482
236126_at	ACVR2B	0.686
205260_s_at	ACYP1	0.644
206833_s_at	ACYP2	1.689
204639_at	ADA	1.28
238424_at	ADAL	0.721
228925_at	ADAM1	2.015
202603_at	ADAM10	1.112
202952_s_at	ADAM12	8.466
213532_at	ADAM17	1.619
207423_s_at	ADAM20	1.274
207665_at	ADAM21	0.646
244194_at	ADAM22	1.434
244463_at	ADAM23	0.723
205997_at	ADAM28	1.314
205180_s_at	ADAM8	2.034
202381_at	ADAM9	1.396
222486_s_at	ADAMTS1	0.664
226997_at	ADAMTS12	1.457
230167_at	ADAMTS14	0.868
238125_at	ADAMTS16	1.64
1552726_at	ADAMTS17	1.228
1553234_at	ADAMTS18	1.173
1553180_at	ADAMTS19	1.327
214913_at	ADAMTS3	1.557
235368_at	ADAMTS5	0.522
237411_at	ADAMTS6	1.221
229585_at	ADAMTSL1	1.352
213974_at	ADAMTSL3	1.715
226071_at	ADAMTSL4	0.924
201786_s_at	ADAR	0.938
219384_s_at	ADAT1	0.817
227213_at	ADAT2	0.663
227482_at	ADCK1	1.933
221894_at	ADCK2	1.349
218168_s_at	ADCK3	0.723
227324_at	ADCK4	1.075
215340_at	ADCY1	0.926
236832_at	ADCY10P1	2.286
209195_s_at	ADCY6	1.385
203741_s_at	ADCY7	1.394
204497_at	ADCY9	1.167
208030_s_at	ADD1	1.379
230988_at	ADD2	0.831
201034_at	ADD3	1.385
208848_at	ADH5	1.248
207544_s_at	ADH6	1.081
227113_at	ADHFE1	1.08
217761_at	ADI1	1.111
1554128_at	ADIG	1.155
217748_at	ADIPOR1	0.781
201346_at	ADIPOR2	0.942
204119_s_at	ADK	0.737
202912_at	ADM	0.956
226426_at	ADNP	1.254
203322_at	ADNP2	0.733
212500_at	ADO	1.148
205013_s_at	ADORA2A	0.741
205891_at	ADORA2B_///_LOC100652851_///_LOC100653318	0.878
220980_s_at	ADPGK	0.787
238054_at	ADPRHL1	1.686
229309_at	ADRB1	0.551
206170_at	ADRB2	0.936
228771_at	ADRBK2	2.577
201281_at	ADRM1	0.959
221761_at	ADSS	1.134
226325_at	ADSSL1	0.841
215100_at	ADTRP	0.756
225889_at	AEBP2	1.17
217729_s_at	AES	0.777
203563_at	AFAP1	1.98
223779_at	AFAP1-AS1	1.157
226955_at	AFAP1L1	1.223
226829_at	AFAP1L2	2.882
201924_at	AFF1	1.134
227198_at	AFF3	1.185
225229_at	AFF4	1.408
1552287_s_at	AFG3L1P	1.585
1557820_at	AFG3L2	1.285
240318_at	AFMID	0.645
204694_at	AFP	0.758
222472_at	AFTPH	1.145
204333_s_at	AGA	2.867
228240_at	AGAP1	1.278
225789_at	AGAP3	1.285
238553_at	AGAP9_///_BMS1P1_///_BMS1P5_///_LOC399753	1.159
231857_s_at	AGBL5	1.117
218091_at	AGFG1	0.729
222126_at	AGFG2	0.683
218534_s_at	AGGF1	2.023
222132_s_at	AGK	0.673
203566_s_at	AGL	1.835
219792_at	AGMAT	1.233
32836_at	AGPAT1	1.192
210678_s_at	AGPAT2	0.878
223184_s_at	AGPAT3	1.875
228667_at	AGPAT4	1.553
232007_at	AGPAT5	1.815
224776_at	AGPAT6	0.803
224480_s_at	AGPAT9	1.368
236150_at	AGPHD1	1.284
225113_at	AGPS	0.73
212285_s_at	AGRN	1.571
220602_s_at	AGSK1_///_LOC388152_///_LOC642423_///_LOC727751_///_LOC727849	1.125
223326_s_at	AGSK1_///_LOC642423_///_LOC727751_///_LOC727849	1.246
204500_s_at	AGTPBP1	1.945
205357_s_at	AGTR1	1.123
229229_at	AGXT2	1.218
1560224_at	AHCTF1	0.776
200903_s_at	AHCY	0.666
200849_s_at	AHCYL1	1.193
205002_at	AHDC1	1.042
220842_at	AHI1	1.455
1563560_at	AHNAK	0.556
212992_at	AHNAK2	1.795
226334_s_at	AHSA2	1.181
220199_s_at	AIDA	2.52
223075_s_at	AIF1L	0.455
205512_s_at	AIFM1	0.84
228445_at	AIFM2	0.585
230520_at	AIG1	2.351
212543_at	AIM1	1.877
206513_at	AIM2	0.776
227605_at	AIMP1	1.05
209972_s_at	AIMP2	0.916
201782_s_at	AIP	0.835
215790_at	AJAP1	0.745
225806_at	AJUBA	0.797
202588_at	AK1	1.226
212173_at	AK2	1.944
224151_s_at	AK3	1.152
225342_at	AK4_///_LOC100507855	1.414
219308_s_at	AK5	1.868
201674_s_at	AKAP1	0.823
213396_s_at	AKAP10	1.181
203156_at	AKAP11	1.198
210517_s_at	AKAP12	1.489
221718_s_at	AKAP13	0.555
226694_at	AKAP2_///_PALM2-AKAP2	1.272
210962_s_at	AKAP9	1.155
1564002_a_at	AKD1	0.645
220987_s_at	AKIP1_///_NUAK2	0.888
217893_s_at	AKIRIN1	0.545
223144_s_at	AKIRIN2	1.475
213810_s_at	AKIRIN2-AS1	0.932
225701_at	AKNA	1.556
1563834_a_at	AKNAD1	1.33
201900_s_at	AKR1A1	0.711
201272_at	AKR1B1	0.64
206561_s_at	AKR1B10	1.469
1555854_at	AKR1C1_///_AKR1C2_///_LOC100653286	1.095
214259_s_at	AKR7A2	1.21
1555821_a_at	AKT1S1	1.319
226156_at	AKT2	0.794
212609_s_at	AKT3	1.828
223894_s_at	AKTIP	0.499
218487_at	ALAD	1.72
205633_s_at	ALAS1	1.226
1569362_at	ALCAM	1.159
227592_at	ALDH16A1	1.219
222416_at	ALDH18A1	1.177
203180_at	ALDH1A3	2.11
209645_s_at	ALDH1B1	0.715
205208_at	ALDH1L1	1.245
201425_at	ALDH2	3.354
205623_at	ALDH3A1	1.111
202054_s_at	ALDH3A2	0.68
211004_s_at	ALDH3B1	0.952
211552_s_at	ALDH4A1	1.493
203608_at	ALDH5A1	0.585
221589_s_at	ALDH6A1	1.414
213591_at	ALDH7A1	1.333
201612_at	ALDH9A1	1.517
211357_s_at	ALDOB	1.283
202022_at	ALDOC	1.075
236626_at	ALG1	1.573
1552306_at	ALG10	0.817
228941_at	ALG10B	1.313
218444_at	ALG12	1.174
205584_at	ALG13	2.119
228871_at	ALG14	0.446
215610_at	ALG1L2	1.17
225621_at	ALG2	1.186
207396_s_at	ALG3	0.766
218203_at	ALG5	0.846
219649_at	ALG6	1.33
219374_s_at	ALG9	0.735
205621_at	ALKBH1	0.723
225625_at	ALKBH2	0.794
226127_at	ALKBH3	0.809
234302_s_at	ALKBH5_///_LOC100652858_///_LOC100653189	0.866
225969_at	ALKBH6	1.407
227878_s_at	ALKBH7	1.213
235610_at	ALKBH8	1.334
214221_at	ALMS1	2.398
204174_at	ALOX5AP	1.53
222383_s_at	ALOXE3	1.667
211618_s_at	ALPI	0.901
227438_at	ALPK1	1.837
228367_at	ALPK2	0.932
1555284_at	ALS2	0.536
229887_at	ALS2CL	2.106
219834_at	ALS2CR8	2.105
206837_at	ALX1	1.157
226319_s_at	ALYREF	0.482
209425_at	AMACR_///_C1QTNF3_///_C1QTNF3-AMACR	1.689
52731_at	AMBRA1	1.184
201196_s_at	AMD1	0.884
229596_at	AMDHD1	1.189
219082_at	AMDHD2_///_CEMP1	1.174
202203_s_at	AMFR	0.528
222108_at	AMIGO2	1.253
222710_at	AMIGO3_///_GMPPB	1.334
204976_s_at	AMMECR1	0.755
223297_at	AMMECR1L	0.868
226258_at	AMN1	1.432
228840_at	AMOTL1	1.421
203002_at	AMOTL2	0.827
212360_at	AMPD2	1.32
207992_s_at	AMPD3	4.02
204294_at	AMT	1.688
1561179_s_at	AMZ1	1.087
223443_s_at	AMZ2P1	1.287
241959_at	ANAPC10	1.429
226414_s_at	ANAPC11	0.88
204218_at	ANAPC15	0.852
229145_at	ANAPC16	2.964
218575_at	ANAPC1_///_LOC100653327_///_LOC730268	0.731
235926_at	ANAPC5	0.519
225554_s_at	ANAPC7	0.84
205141_at	ANG	1.523
36865_at	ANGEL1	0.922
217630_at	ANGEL2	0.616
205609_at	ANGPT1	0.867
221009_s_at	ANGPTL4	10.706
205390_s_at	ANK1	1.334
202920_at	ANK2	0.717
239726_at	ANK3	0.943
237316_at	ANKDD1A	0.256
224900_at	ANKFY1	0.801
223093_at	ANKH	1.779
219081_at	ANKHD1_///_ANKHD1-EIF4EBP3	0.597
214919_s_at	ANKHD1_///_ANKHD1-EIF4EBP3_///_EIF4EBP3	1.54
224682_at	ANKIB1	1.15
213962_s_at	ANKLE2	0.714
210486_at	ANKMY1	1.259
218769_s_at	ANKRA2	1.837
239116_at	ANKRD10	0.489
226663_at	ANKRD10_///_ANKRD10-IT1	0.379
226012_at	ANKRD11	0.631
216563_at	ANKRD12	1.751
227720_at	ANKRD13B	0.705
227375_at	ANKRD13C	2.253
238642_at	ANKRD13D	1.219
225852_at	ANKRD17	0.536
1559406_at	ANKRD18A	0.396
233592_at	ANKRD18B	0.763
1558982_at	ANKRD20A12P	1.767
1570255_s_at	ANKRD20A1_///_ANKRD20A12P_///_ANKRD20A2_///_ANKRD20A3_///_ANKRD20A4_///_ANKRD20A5P_///_ANKRD20A8P	1.702
230384_at	ANKRD23	1.655
205705_at	ANKRD26	0.879
221522_at	ANKRD27	1.048
229307_at	ANKRD28	0.632
238332_at	ANKRD29	5.752
223542_at	ANKRD32	1.384
231963_at	ANKRD33B	1.288
1569040_s_at	ANKRD36BP2	0.831
1555898_at	ANKRD36C	1.186
227337_at	ANKRD37	1.781
227064_at	ANKRD40	0.833
226641_at	ANKRD44	5.529
212731_at	ANKRD46	1.126
238807_at	ANKRD46_///_GAPDHP62	0.797
219069_at	ANKRD49	1.278
220144_s_at	ANKRD5	3.227
225731_at	ANKRD50	1.162
231847_at	ANKRD54	1.345
204671_s_at	ANKRD6	1.504
230972_at	ANKRD9	0.874
212747_at	ANKS1A	1.83
235903_at	ANKS6	0.523
218274_s_at	ANKZF1	1.93
222608_s_at	ANLN	1.325
218910_at	ANO10	1.273
239883_s_at	ANO4	1.294
224906_at	ANO6	1.266
241918_at	ANO7	1.336
201051_at	ANP32A	0.814
201306_s_at	ANP32B	0.822
229128_s_at	ANP32E	0.466
202888_s_at	ANPEP	1.095
220093_at	ANTXR1	0.505
228573_at	ANTXR2	3.506
201012_at	ANXA1	0.959
228727_at	ANXA11	1.603
1568126_at	ANXA2	0.609
210876_at	ANXA2P1	1.347
211241_at	ANXA2P3	1.288
227877_at	ANXA2R	0.88
209369_at	ANXA3	1.531
201301_s_at	ANXA4	1.568
200782_at	ANXA5	1.245
244250_at	ANXA6	0.785
201366_at	ANXA7	1.507
207064_s_at	AOC2	1.382
205082_s_at	AOX1	0.497
219023_at	AP1AR	1.463
205423_at	AP1B1	1.395
225771_at	AP1G1	1.133
201613_s_at	AP1G2	1.333
223025_s_at	AP1M1	1.13
65517_at	AP1M2	0.815
209635_at	AP1S1	1.132
228415_at	AP1S2	1.743
1555421_at	AP1S3	1.309
212161_at	AP2A2	1.341
200612_s_at	AP2B1	0.818
200613_at	AP2M1	0.563
203141_s_at	AP3B1	0.643
208710_s_at	AP3D1	0.604
222517_at	AP3M1	1.388
203410_at	AP3M2	1.7
202399_s_at	AP3S2_///_C15orf38-AP3S2	0.804
231714_s_at	AP4B1	0.933
228164_at	AP4E1	1.148
210277_at	AP4S1	0.534
218139_s_at	AP5M1	1.618
219706_at	AP5S1	0.832
209912_s_at	AP5Z1_///_MIR4656	1.235
204859_s_at	APAF1	1.109
228101_at	APBA1	2.268
209871_s_at	APBA2	0.796
215148_s_at	APBA3	1.183
40148_at	APBB2	0.838
203526_s_at	APC	0.641
235548_at	APCDD1L	1.087
201284_s_at	APEH	1.573
210027_s_at	APEX1	0.604
238813_at	APEX2	1.337
218389_s_at	APH1A	0.868
221036_s_at	APH1B	0.634
214959_s_at	API5	0.778
218698_at	APIP	0.711
213454_at	APITD1_///_APITD1-CORT	0.925
241379_at	APLF	2.039
222856_at	APLN	1.215
209462_at	APLP1	1.354
211404_s_at	APLP2	1.372
225427_s_at	APOA1BP	0.59
206632_s_at	APOBEC3B	0.706
214994_at	APOBEC3F	0.854
214995_s_at	APOBEC3F_///_APOBEC3G	0.863
209546_s_at	APOL1	1.267
221013_s_at	APOL2	0.446
221087_s_at	APOL3	1.563
1557116_at	APOL6	3.614
221031_s_at	APOLD1	0.93
221620_s_at	APOO	0.707
213289_at	APOOL	0.434
225948_at	APOPT1_///_KLC1	0.826
200602_at	APP	1.256
202631_s_at	APPBP2	0.529
218158_s_at	APPL1	2.317
218218_at	APPL2	1.109
203219_s_at	APRT	0.606
222658_s_at	APTX	0.765
229526_at	AQP11	0.801
39248_at	AQP3	0.539
216219_at	AQP6	1.344
235382_at	AQPEP	0.528
212583_at	AQR	1.205
230652_at	ARAF	1.239
34206_at	ARAP1	0.91
213618_at	ARAP2	1.181
210090_at	ARC	1.197
201176_s_at	ARCN1	1.264
205239_at	AREG_///_AREGB	2.089
200065_s_at	ARF1_///_MIR3620	0.812
211622_s_at	ARF3	0.621
201097_s_at	ARF4	1.169
224788_at	ARF6	1.243
217888_s_at	ARFGAP1	1.626
202211_at	ARFGAP3	1.345
202955_s_at	ARFGEF1	1.293
222518_at	ARFGEF2	0.506
214483_s_at	ARFIP1	0.52
202109_at	ARFIP2	0.789
215984_s_at	ARFRP1	0.746
203946_s_at	ARG2	0.528
228477_at	ARGLU1	1.165
202117_at	ARHGAP1	1.037
204492_at	ARHGAP11A	1.103
218076_s_at	ARHGAP17	0.61
225166_at	ARHGAP18	1.3
37577_at	ARHGAP19	0.934
1555020_a_at	ARHGAP20	1.161
224764_at	ARHGAP21	1.227
206298_at	ARHGAP22	1.485
226638_at	ARHGAP23	0.698
230803_s_at	ARHGAP24	0.591
38149_at	ARHGAP25	0.758
226576_at	ARHGAP26	1.915
225618_at	ARHGAP27	1.476
203910_at	ARHGAP29	1.861
226219_at	ARHGAP30	0.489
226056_at	ARHGAP31	1.566
210791_s_at	ARHGAP32	1.17
213827_at	ARHGAP33	1.615
202046_s_at	ARHGAP35	0.627
230047_at	ARHGAP42	1.223
235635_at	ARHGAP5	2.447
228889_at	ARHGAP5-AS1	0.602
206167_s_at	ARHGAP6	2.011
201288_at	ARHGDIB	1.043
1554213_at	ARHGEF10	1.492
202913_at	ARHGEF11	0.64
201334_s_at	ARHGEF12	1.364
203756_at	ARHGEF17	0.742
235595_at	ARHGEF2	0.839
218501_at	ARHGEF3	1.963
227717_at	ARHGEF37	5.399
227855_at	ARHGEF40	0.839
204765_at	ARHGEF5	4.264
209539_at	ARHGEF6	1.139
236416_at	ARHGEF7	0.581
203263_s_at	ARHGEF9	2.125
225181_at	ARID1B	1.29
225490_at	ARID2	0.669
205865_at	ARID3A	1.042
230141_at	ARID4A	1.239
221230_s_at	ARID4B	1.179
212591_at	ARID4B_///_RBM34	0.577
213138_at	ARID5A	0.86
212614_at	ARID5B	1.265
201880_at	ARIH1	1.428
227932_at	ARIH2	0.644
201658_at	ARL1	1.149
220468_at	ARL14	2.049
226383_at	ARL14EP	1.131
219842_at	ARL15	0.604
1555964_at	ARL17A_///_ARL17B_///_LOC100294341	0.582
202092_s_at	ARL2BP	0.767
202641_at	ARL3	0.898
205020_s_at	ARL4A	1.176
202207_at	ARL4C	1.357
203586_s_at	ARL4D	2.168
242727_at	ARL5B	0.897
235320_at	ARL6	1.435
211935_at	ARL6IP1	1.495
220597_s_at	ARL6IP4	0.835
200760_s_at	ARL6IP5	0.665
225711_at	ARL6IP6	1.556
225347_at	ARL8A	1.149
217852_s_at	ARL8B	1.483
218185_s_at	ARMC1	1.234
1554480_a_at	ARMC10	1.132
223794_at	ARMC4	2.543
227738_s_at	ARMC5	1.068
221758_at	ARMC6	0.909
229906_at	ARMC7	0.724
219094_at	ARMC8	1.277
219636_s_at	ARMC9	1.16
218694_at	ARMCX1	1.341
203404_at	ARMCX2	0.887
222444_at	ARMCX3	1.151
1552327_at	ARMCX4	1.288
219335_at	ARMCX5	1.32
228027_at	ARMCX5-GPRASP2_///_GPRASP2	0.84
214749_s_at	ARMCX6	0.946
218221_at	ARNT	1.481
209824_s_at	ARNTL	1.454
223586_at	ARNTL2	1.107
200950_at	ARPC1A	0.844
201954_at	ARPC1B	1.223
208736_at	ARPC3	1.109
217817_at	ARPC4	1.872
230873_at	ARPC4-TTLL3_///_TTLL3	1.367
1555797_a_at	ARPC5	0.838
226915_s_at	ARPC5L	0.844
214553_s_at	ARPP19	0.634
222912_at	ARRB1	1.978
203388_at	ARRB2	0.892
234607_at	ARRDC1	1.275
224797_at	ARRDC3	1.482
239395_at	ARRDC3-AS1	0.906
1554030_at	ARSB	0.796
225286_at	ARSD	1.767
1552632_a_at	ARSG	1.282
219973_at	ARSJ	1.614
223223_at	ARV1	0.867
213902_at	ASAH1	2.234
231791_at	ASAH2B	0.693
224796_at	ASAP1	0.602
220694_at	ASAP1-IT1	0.678
206414_s_at	ASAP2	1.281
212819_at	ASB1	1.734
218862_at	ASB13	1.042
1553453_at	ASB14	1.424
1560219_at	ASB3	0.856
224524_s_at	ASB3_///_GPR75-ASB3	0.807
221657_s_at	ASB6	0.836
226513_at	ASB7	1.127
205673_s_at	ASB9	0.573
219336_s_at	ASCC1	1.393
231269_at	ASCC3	1.424
203428_s_at	ASF1A	0.757
218115_at	ASF1B	1.307
206743_s_at	ASGR1	0.81
226447_at	ASH1L	1.501
1554057_at	ASH1L-AS1	1.064
209517_s_at	ASH2L	0.912
37953_s_at	ASIC1	1.485
204608_at	ASL	1.068
36553_at	ASMTL	0.853
202024_at	ASNA1	0.764
205047_s_at	ASNS	0.865
217987_at	ASNSD1	0.637
209135_at	ASPH	1.727
214993_at	ASPHD1	0.59
227015_at	ASPHD2	1.536
239002_at	ASPM	0.569
222764_at	ASRGL1	1.445
221135_s_at	ASTE1	0.517
215407_s_at	ASTN2	0.736
221652_s_at	ASUN	0.841
212237_at	ASXL1	1.465
218659_at	ASXL2	0.837
227585_at	ATAD1	0.779
235266_at	ATAD2	0.471
213387_at	ATAD2B	0.805
220223_at	ATAD5	0.651
228510_at	ATAT1	0.882
234584_s_at	ATE1	0.575
1565269_s_at	ATF1	0.374
205446_s_at	ATF2	0.759
202672_s_at	ATF3	0.612
200779_at	ATF4	0.936
204998_s_at	ATF5	0.68
226941_at	ATF6	1.412
203168_at	ATF6B	0.869
228830_s_at	ATF7	0.738
216198_at	ATF7IP	0.765
219870_at	ATF7IP2	0.761
228381_at	ATF7IP2_///_LOC100287628	0.695
223677_at	ATG10	2.486
213930_at	ATG12	1.204
204568_at	ATG14	0.917
232612_s_at	ATG16L1	0.827
225883_at	ATG16L2	1.179
1559485_at	ATG2B	0.728
220237_at	ATG3	1.36
213115_at	ATG4A	1.165
204902_s_at	ATG4B	1.274
228190_at	ATG4C	1.051
226871_s_at	ATG4D	0.791
210639_s_at	ATG5	0.695
1569827_at	ATG7	0.661
202492_at	ATG9A	1.096
219359_at	ATHL1	1.643
208758_at	ATIC	0.831
223340_at	ATL1	1.554
1553603_s_at	ATL2	0.801
224893_at	ATL3	2.454
212672_at	ATM	1.414
201854_s_at	ATMIN	0.869
40489_at	ATN1	0.778
228890_at	ATOH8	0.714
203454_s_at	ATOX1	0.752
213238_at	ATP10D	1.377
230875_s_at	ATP11A	1.626
212536_at	ATP11B	1.921
242690_at	ATP11C	0.775
218052_s_at	ATP13A1	1.116
212297_at	ATP13A3	1.234
1559376_at	ATP1A1OS	0.73
201242_s_at	ATP1B1	0.896
208836_at	ATP1B3	0.837
230693_at	ATP2A1	1.575
212361_s_at	ATP2A2	1.354
215716_s_at	ATP2B1	1.316
212136_at	ATP2B4	2.711
209934_s_at	ATP2C1	1.451
214798_at	ATP2C2	1.414
207546_at	ATP4B	0.773
213738_s_at	ATP5A1	0.909
201322_at	ATP5B	0.865
214132_at	ATP5C1	0.666
213041_s_at	ATP5D	0.643
230535_s_at	ATP5E	2.089
211755_s_at	ATP5F1	0.866
208972_s_at	ATP5G1	0.731
208764_s_at	ATP5G2	0.414
207508_at	ATP5G3	0.873
202325_s_at	ATP5J	0.953
202961_s_at	ATP5J2	0.949
218956_s_at	ATP5J2-PTCD1_///_PTCD1	0.836
208745_at	ATP5L	0.921
200818_at	ATP5O	0.94
238799_at	ATP5S	1.533
1553567_s_at	ATP6	1.125
207809_s_at	ATP6AP1	1.141
201443_s_at	ATP6AP2	1.477
212383_at	ATP6V0A1	0.853
235255_at	ATP6V0A2	1.234
200078_s_at	ATP6V0B	0.652
36994_at	ATP6V0C	0.837
236527_at	ATP6V0E1	1.307
213587_s_at	ATP6V0E2	0.628
201972_at	ATP6V1A	1.352
201089_at	ATP6V1B2	0.923
226463_at	ATP6V1C1	1.433
235864_at	ATP6V1D	1.278
208678_at	ATP6V1E1	0.812
1552286_at	ATP6V1E2_///_FLJ41757	1.946
201527_at	ATP6V1F	0.752
208737_at	ATP6V1G1	0.679
212384_at	ATP6V1G2-DDX39B_///_DDX39B_///_SNORD84	0.762
221504_s_at	ATP6V1H	0.702
205198_s_at	ATP7A	1.46
204624_at	ATP7B	1.586
213106_at	ATP8A1	0.725
231395_at	ATP8A2	1.343
226771_at	ATP8B2	0.604
1554704_at	ATP8B3	2
1568687_s_at	ATP8B5P	1.131
216129_at	ATP9A	1.138
214934_at	ATP9B	2.118
224728_at	ATPAF1	2.172
213057_at	ATPAF2	1.323
1560404_a_at	ATPBD4	1.899
240523_at	ATPBD4-AS1	1.188
223338_s_at	ATPIF1	1.27
209903_s_at	ATR	1.284
212517_at	ATRN	1.194
1569796_s_at	ATRNL1	0.677
211022_s_at	ATRX	0.55
1559249_at	ATXN1	1.44
208832_at	ATXN10	1.433
227373_at	ATXN1L	1.444
202622_s_at	ATXN2	1.127
207798_s_at	ATXN2L	0.66
205416_s_at	ATXN3	0.765
209964_s_at	ATXN7	0.708
214343_s_at	ATXN7L1	0.683
224969_at	ATXN7L3	1.148
212114_at	ATXN7L3B	1.29
205052_at	AUH	1.091
220525_s_at	AUP1	0.887
204092_s_at	AURKA	1.224
202372_at	AURKAPS1_///_RAB3GAP2	1.64
209464_at	AURKB	0.734
219366_at	AVEN	0.583
212471_at	AVL9	0.794
222696_at	AXIN2	1.306
202685_s_at	AXL	0.884
222498_at	AZI2	1.626
212461_at	AZIN1	1.174
216231_s_at	B2M	0.847
223374_s_at	B3GALNT1	1.221
1562391_at	B3GALNT2	0.786
210205_at	B3GALT4	1.15
1553959_a_at	B3GALT6	0.657
227083_at	B3GALTL	1.653
203452_at	B3GAT3	1.154
203188_at	B3GNT1	0.875
222870_s_at	B3GNT2	1.451
204856_at	B3GNT3	1.303
225612_s_at	B3GNT5_///_LOC100505668	1.67
1552834_at	B3GNT6	1.179
1555962_at	B3GNT7	1.417
226058_at	B3GNT9	1.238
213589_s_at	B3GNTL1	0.831
1555385_at	B4GALNT1	0.851
228498_at	B4GALT1	0.898
209413_at	B4GALT2	1.044
210243_s_at	B4GALT3	0.947
212876_at	B4GALT4	2.525
221484_at	B4GALT5	0.562
206232_s_at	B4GALT6	0.347
53076_at	B4GALT7	1.218
229715_at	B7H6	0.531
210535_at	B9D1	1.145
221711_s_at	BABAM1	0.669
217904_s_at	BACE1	1.372
204194_at	BACH1	1.449
221234_s_at	BACH2	1.304
209364_at	BAD	0.867
202387_at	BAG1	0.576
209406_at	BAG2	0.836
217911_s_at	BAG3	1.128
222909_s_at	BAG4	0.691
202984_s_at	BAG5	0.964
213318_s_at	BAG6	0.86
1555408_at	BAGE2_///_BAGE4	0.85
203051_at	BAHD1	0.678
205638_at	BAI3	0.963
209502_s_at	BAIAP2	1.766
227372_s_at	BAIAP2L1	2.678
203728_at	BAK1	0.869
210125_s_at	BANF1	0.633
219667_s_at	BANK1	4.172
233186_s_at	BANP	1.14
201419_at	BAP1	0.78
242655_at	BARD1	1.229
228589_at	BASP1	0.785
228439_at	BATF2	1.052
220358_at	BATF3	0.324
211833_s_at	BAX	0.944
217986_s_at	BAZ1A	1.143
211313_s_at	BAZ1B	0.648
201355_s_at	BAZ2A	1.464
203080_s_at	BAZ2B	1.15
211692_s_at	BBC3	1.288
228993_s_at	BBIP1	1.52
218471_s_at	BBS1	1.337
229603_at	BBS12	1.036
223227_at	BBS2	1.434
212745_s_at	BBS4	0.813
230697_at	BBS5	1.131
235007_at	BBS7	1.454
1555555_at	BBS9	0.516
213015_at	BBX	0.499
225677_at	BCAP29	3.252
223116_at	BCAR1	1.203
204032_at	BCAR3	1.189
230854_at	BCAR4	1.175
203053_at	BCAS2	1.055
228787_s_at	BCAS4	0.558
214452_at	BCAT1	0.713
203576_at	BCAT2	0.851
227896_at	BCCIP	0.604
234979_at	BCDIN3D	1.467
244543_s_at	BCDIN3D-AS1	0.833
205433_at	BCHE	0.839
202331_at	BCKDHA	1.09
213321_at	BCKDHB	1.414
202030_at	BCKDK	1.079
1557257_at	BCL10	2.144
210347_s_at	BCL11A	1.358
222895_s_at	BCL11B	0.411
203685_at	BCL2	3.348
205681_at	BCL2A1	0.734
212312_at	BCL2L1	1.298
225606_at	BCL2L11	1.512
233110_s_at	BCL2L12	0.794
226798_at	BCL2L13	0.658
233464_at	BCL2L14	1.092
236979_at	BCL2L15	1.22
209311_at	BCL2L2	0.744
201545_s_at	BCL2L2-PABPN1_///_PABPN1	0.689
203140_at	BCL6	0.811
203795_s_at	BCL7A	0.746
202518_at	BCL7B	0.716
204129_at	BCL9	0.663
228065_at	BCL9L	1.567
229454_at	BCLAF1	1.465
219433_at	BCOR	1.493
226602_s_at	BCR	1.666
207618_s_at	BCS1L	0.718
211715_s_at	BDH1	1.676
235155_at	BDH2	1.932
239367_at	BDNF	0.885
1567359_at	BDNF-AS	0.676
226290_at	BDP1	1.165
1561652_at	BECN1	1.24
227920_at	BEND3	0.845
230896_at	BEND4	1.044
1568820_a_at	BEND6	1.459
237003_at	BEST3	0.706
202710_at	BET1	1.146
223023_at	BET1L	1.282
215440_s_at	BEX4	0.693
229963_at	BEX5	0.796
218056_at	BFAR	1.324
213709_at	BHLHB9	0.844
201170_s_at	BHLHE40	1.261
221530_s_at	BHLHE41	5.544
220580_at	BICC1	0.768
1554020_at	BICD1	0.701
209203_s_at	BICD2	0.402
227143_s_at	BID	0.43
205780_at	BIK	1.059
210202_s_at	BIN1	1.112
222199_s_at	BIN3	0.76
202076_at	BIRC2	1.593
210538_s_at	BIRC3	0.446
202094_at	BIRC5	1.25
233093_s_at	BIRC6	1.246
1569289_at	BIVM	0.421
205733_at	BLM	0.933
202179_at	BLMH	0.684
202592_at	BLOC1S1	0.68
230576_at	BLOC1S3	1.241
229109_s_at	BLVRA	1.535
202201_at	BLVRB	1.185
1558560_s_at	BLZF1	5.451
202265_at	BMI1_///_COMMD3-BMI1	1.188
205290_s_at	BMP2	0.604
226853_at	BMP2K	2.021
221615_at	BMP8B	0.878
241986_at	BMPER	1.317
204832_s_at	BMPR1A	1.559
229975_at	BMPR1B	1.413
225144_at	BMPR2	2.162
203082_at	BMS1	0.814
238924_at	BMS1P1_///_BMS1P5	1.269
231106_at	BMS1P2_///_BMS1P6	0.666
206581_at	BNC1	1.341
229942_at	BNC2	2.012
37226_at	BNIP1	0.531
226280_at	BNIP2	1.344
201849_at	BNIP3	2.515
221478_at	BNIP3L	1.569
225990_at	BOC	2.013
225030_at	BOD1	1.2
242594_at	BOD1L1	0.343
231500_s_at	BOLA2	0.721
227291_s_at	BOLA3	0.819
212563_at	BOP1	0.684
219544_at	BORA	1.231
205750_at	BPHL	1.37
232103_at	BPNT1	1.162
230056_at	BPTF	1.349
206044_s_at	BRAF	0.456
213473_at	BRAP	1.307
225437_s_at	BRAT1	1.134
204531_s_at	BRCA1	1.464
208368_s_at	BRCA2	0.761
231913_s_at	BRCC3	1.647
214911_s_at	BRD2	0.695
203825_at	BRD3	0.514
202103_at	BRD4	0.496
228289_at	BRD7	1.283
1569960_at	BRD7P3	0.569
202227_s_at	BRD8	1.07
220155_s_at	BRD9	0.863
205550_s_at	BRE	1.089
1568768_s_at	BRE-AS1	1.062
215676_at	BRF1	0.775
218954_s_at	BRF2	1.305
229798_s_at	BRI3	0.746
231810_at	BRI3BP	0.589
235609_at	BRIP1	1.941
219177_at	BRIX1	0.942
224023_s_at	BRK1	0.502
224575_at	BRK1_///_LOC100653323	0.846
215631_s_at	BRMS1	0.875
226580_at	BRMS1L	0.691
241908_at	BROX	0.466
202427_s_at	BRP44	1.432
204481_at	BRPF1	1.182
225217_s_at	BRPF3	1.07
225446_at	BRWD1	0.452
235156_at	BRWD3	2.789
218004_at	BSDC1	0.826
209430_at	BTAF1	1.214
217945_at	BTBD1	1.208
223174_at	BTBD10	0.882
228570_at	BTBD11	2.066
1557049_at	BTBD19	1.503
207722_s_at	BTBD2	1.586
225389_at	BTBD6	1.209
224945_at	BTBD7	1.834
235248_at	BTBD9	0.781
241412_at	BTC	1.408
204167_at	BTD	1.173
243165_at	BTF3	0.687
235819_at	BTF3L4	0.752
1559975_at	BTG1	2.221
201236_s_at	BTG2	1.219
205548_s_at	BTG3	1.88
244063_at	BTN2A1	0.872
205299_s_at	BTN2A2	0.656
209770_at	BTN3A1	1.295
212613_at	BTN3A2	1.424
204820_s_at	BTN3A2_///_BTN3A3	1.472
38241_at	BTN3A3	1.294
204901_at	BTRC	0.875
216275_at	BUB1	0.423
229827_at	BUB3	0.518
224504_s_at	BUD13	0.714
205690_s_at	BUD31	0.525
228783_at	BVES	1.672
203612_at	BYSL	0.912
228828_at	BZRAP1-AS1	0.726
217809_at	BZW2	0.949
223703_at	C10orf11	1.255
1555923_a_at	C10orf114	0.8
203571_s_at	C10orf116	0.68
227701_at	C10orf118	2.224
226892_at	C10orf12	1.833
213410_at	C10orf137	0.843
218590_at	C10orf2	0.788
1552422_at	C10orf25	1.141
225334_at	C10orf32	1.281
227136_s_at	C10orf46	1.144
230051_at	C10orf47	0.754
225373_at	C10orf54	0.838
218174_s_at	C10orf57	2
1553844_a_at	C10orf67	0.946
1568733_at	C10orf76	0.496
236855_at	C10orf85	1.198
219240_s_at	C10orf88	1.465
1556200_a_at	C10orf90	1.367
218213_s_at	C11orf10	1.119
217969_at	C11orf2	0.75
52164_at	C11orf24	1.826
222807_at	C11orf30	1.649
228332_s_at	C11orf31	0.929
236050_at	C11orf35	1.132
235486_at	C11orf41	1.357
1553787_at	C11orf45	1.444
203257_s_at	C11orf49	1.157
223268_at	C11orf54	0.514
218314_s_at	C11orf57	0.637
201784_s_at	C11orf58	1.158
220141_at	C11orf63	1.79
1552988_at	C11orf65	1.802
221599_at	C11orf67	1.123
221534_at	C11orf68	1.08
218789_s_at	C11orf71	0.744
230326_s_at	C11orf73	0.924
228249_at	C11orf74	0.748
219806_s_at	C11orf75	0.829
228281_at	C11orf82	1.277
229099_at	C11orf83	0.636
227292_at	C11orf84	1.19
231210_at	C11orf85	1.487
204073_s_at	C11orf9	1.382
218641_at	C11orf95	0.706
227099_s_at	C11orf96	1.051
218220_at	C12orf10	0.749
224759_s_at	C12orf23	1.369
229018_at	C12orf26	1.511
1556267_at	C12orf28	1.167
213701_at	C12orf29	1.257
225836_s_at	C12orf32	1.164
218614_at	C12orf35	1.306
229778_at	C12orf39	0.693
222613_at	C12orf4	1.157
219022_at	C12orf43	0.724
226349_at	C12orf45	0.552
222767_s_at	C12orf49	0.766
211034_s_at	C12orf51	1.494
221777_at	C12orf52	0.898
224719_s_at	C12orf57	0.812
1557312_at	C12orf61	0.857
223477_s_at	C12orf65	1.386
1554067_at	C12orf66	2.749
226943_at	C12orf73	2.078
225105_at	C12orf75	1.28
226583_at	C12orf76	1.936
220930_s_at	C13orf44	1.161
238113_at	C13orf44-AS1	0.883
202562_s_at	C14orf1	1.112
225675_at	C14orf101	1.62
227575_s_at	C14orf102	0.79
237328_at	C14orf105	6.966
213246_at	C14orf109	0.888
229514_at	C14orf118	0.799
223060_at	C14orf119	0.906
223239_at	C14orf129	1.537
1568971_at	C14orf135	0.789
218298_s_at	C14orf159	1.171
240320_at	C14orf164	1.267
217768_at	C14orf166	0.932
219526_at	C14orf169	0.677
202279_at	C14orf2	0.843
243061_at	C14orf23	1.198
238647_at	C14orf28	1.168
225980_at	C14orf43	1.129
220173_at	C14orf45	1.424
213512_at	C14orf79	1.323
219009_at	C14orf93	1.087
227535_at	C15orf24	0.8
1552400_a_at	C15orf27	1.041
218791_s_at	C15orf29	1.997
228666_at	C15orf38	0.751
204494_s_at	C15orf39	1.624
230021_at	C15orf42	0.699
223484_at	C15orf48	1.253
227272_at	C15orf52	1.299
1562367_at	C15orf54	0.462
239470_at	C15orf56	1.599
230475_at	C15orf59	1.228
233809_at	C15orf63	0.941
226692_at	C15orf63_///_MIR1282_///_SERF2	1.414
230721_at	C16orf52	2.547
231878_at	C16orf53	1.408
1559584_a_at	C16orf54	0.504
230811_at	C16orf55	0.887
218060_s_at	C16orf57	0.677
217891_at	C16orf58	1.199
219556_at	C16orf59	1.175
203173_s_at	C16orf62	0.854
205781_at	C16orf7	1.15
223440_at	C16orf70	1.246
225183_at	C16orf72	1.067
227806_at	C16orf74	1.925
217957_at	C16orf80	1.065
242555_at	C16orf87	0.835
213235_at	C16orf88	0.59
225749_at	C16orf91	0.793
219785_s_at	C16orf95	0.729
229071_at	C17orf100	0.686
219254_at	C17orf101	0.646
226657_at	C17orf103	0.757
1562484_at	C17orf104	0.912
213195_at	C17orf108	3.509
220058_at	C17orf39	0.76
220606_s_at	C17orf48	0.673
228146_at	C17orf51_///_FAM27L	0.616
219879_s_at	C17orf53	1.044
227668_at	C17orf56	1.304
226901_at	C17orf58	1.086
227063_at	C17orf61	0.814
218828_at	C17orf61-PLSCR3_///_PLSCR3	1.144
218130_at	C17orf62	1.337
236863_at	C17orf67	1.553
1553400_a_at	C17orf69	1.39
221800_s_at	C17orf70	1.292
232972_at	C17orf72	0.959
203830_at	C17orf75	0.946
239754_at	C17orf76-AS1_///_SNORD49A_///_SNORD49B_///_SNORD65	0.858
1553298_at	C17orf77	1.173
225096_at	C17orf79	0.586
223352_s_at	C17orf80	1.182
219260_s_at	C17orf81	0.678
229342_at	C17orf85	1.427
225967_s_at	C17orf89	0.677
228066_at	C17orf96	0.668
209574_s_at	C18orf1	1.549
223526_at	C18orf21	0.566
226406_at	C18orf25	1.202
224957_at	C18orf32_///_RPL17-C18ORF32	1.643
232222_at	C18orf49	2.083
244324_at	C18orf54	1.792
228989_at	C18orf56	0.892
221190_s_at	C18orf8	0.785
221739_at	C19orf10	1.102
225863_s_at	C19orf12	0.819
236847_at	C19orf18	1.125
221587_s_at	C19orf24	0.829
1552355_s_at	C19orf26	0.916
223631_s_at	C19orf33	0.939
224717_s_at	C19orf42	0.733
230213_at	C19orf43	0.82
232730_at	C19orf44	0.861
231901_at	C19orf52	0.902
217926_at	C19orf53	0.635
222052_at	C19orf54	1.179
242640_at	C19orf55	1.184
235568_at	C19orf59	1.078
225247_at	C19orf6	0.866
51200_at	C19orf60	0.823
53720_at	C19orf66	1.419
238866_at	C19orf68	1.275
225823_at	C19orf70	0.83
220151_at	C19orf73	1.216
200056_s_at	C1D	1.439
219439_at	C1GALT1	1.986
219283_at	C1GALT1C1	1.441
208910_s_at	C1QBP	0.865
220975_s_at	C1QTNF1	1.265
223499_at	C1QTNF5_///_MFRP	0.554
222277_at	C1QTNF9B-AS1	0.619
218983_at	C1RL	3.469
1560320_a_at	C1RL-AS1	1.213
219010_at	C1orf106	0.743
218712_at	C1orf109	1.493
206721_at	C1orf114	1.385
218546_at	C1orf115	0.887
228865_at	C1orf116	6.409
225480_at	C1orf122	1.153
226242_at	C1orf131	0.772
230121_at	C1orf133	0.84
220011_at	C1orf135	0.846
212003_at	C1orf144	0.684
1560554_a_at	C1orf145	1.5
37005_at	C1orf151-NBL1_///_NBL1	1.129
219337_at	C1orf159	1.312
1561976_at	C1orf167_///_LOC100506310	1.262
224501_at	C1orf170	1.434
238010_at	C1orf174	0.655
230608_at	C1orf182	1.209
230381_at	C1orf186_///_LOC100505650	1.488
233693_at	C1orf201	0.763
1556633_at	C1orf204	1.665
223125_s_at	C1orf21	0.506
225404_at	C1orf212	0.857
229086_at	C1orf213	1.426
212791_at	C1orf216	0.604
227019_at	C1orf226	1.661
225638_at	C1orf31	0.698
1555226_s_at	C1orf43	0.629
62212_at	C1orf50_///_LOC100129924	0.86
228135_at	C1orf52	1.061
219506_at	C1orf54	1.685
221222_s_at	C1orf56	1.587
205103_at	C1orf61	0.509
209006_s_at	C1orf63	0.552
1552391_at	C1orf65	1.036
1558692_at	C1orf85	2.182
230649_at	C1orf86	1.252
203429_s_at	C1orf9	1.287
218448_at	C20orf11	0.661
209020_at	C20orf111	0.704
225224_at	C20orf112	0.791
235064_s_at	C20orf196	0.782
1553311_at	C20orf197	2.92
218586_at	C20orf20	1.755
224376_s_at	C20orf24_///_TGIF2-C20ORF24	0.658
206656_s_at	C20orf3	1.13
218089_at	C20orf4	0.752
234926_s_at	C20orf43	0.762
236390_at	C20orf94	0.828
1559028_at	C21orf15	1.217
203996_s_at	C21orf2	0.848
210667_s_at	C21orf33	0.91
1553789_a_at	C21orf58	1.478
218123_at	C21orf59	0.703
221211_s_at	C21orf7	0.823
220941_s_at	C21orf91	0.584
223039_at	C22orf13	0.768
235396_at	C22orf25	0.762
200042_at	C22orf28	0.892
226204_at	C22orf29	1.29
225794_s_at	C22orf32	0.861
227086_at	C22orf39	0.779
227590_at	C22orf40	1.225
219309_at	C22orf46	1.165
212875_s_at	C2CD2	1.217
204758_s_at	C2CD2L	1.155
213199_at	C2CD3	0.813
1552740_at	C2orf15_///_MRPL30	1.807
225695_at	C2orf18	0.489
242418_at	C2orf27A	0.601
219329_s_at	C2orf28	0.85
219008_at	C2orf43	1.278
219120_at	C2orf44	0.841
219176_at	C2orf47	0.935
219662_at	C2orf49	0.668
223560_s_at	C2orf56	0.822
228316_at	C2orf63	1.515
65472_at	C2orf68	1.385
238974_at	C2orf69	1.113
1568658_at	C2orf74_///_KIAA1841	0.771
227840_at	C2orf76	1.902
236070_at	C2orf81	2
223754_at	C2orf88	0.513
209906_at	C3AR1	1.216
219288_at	C3orf14	0.868
225281_at	C3orf17	0.832
219114_at	C3orf18	1.53
223787_s_at	C3orf19	1.254
1555905_a_at	C3orf23	0.833
224523_s_at	C3orf26	0.745
1554176_a_at	C3orf33	0.569
201677_at	C3orf37	1.193
1569129_s_at	C3orf38	1.92
1559021_at	C3orf52	3.065
226464_at	C3orf58	1.411
202681_at	C3orf62_///_MIR4271_///_USP4	0.791
242447_at	C3orf70	1.249
229863_s_at	C3orf75	0.685
229826_at	C3orf78	0.665
236738_at	C3orf80	1.439
208209_s_at	C4BPB	0.15
235350_at	C4orf19	2.284
231204_at	C4orf21	0.727
231565_at	C4orf22	1.173
236984_at	C4orf26	2.542
218646_at	C4orf27	0.939
241968_at	C4orf29	0.65
224604_at	C4orf3	1.607
1552370_at	C4orf33	2.027
224990_at	C4orf34	2.963
1552919_at	C4orf36	0.846
201812_s_at	C4orf46_///_TOMM7	0.799
236915_at	C4orf47	2.809
203024_s_at	C5orf15	1.235
203738_at	C5orf22	1.209
1553107_s_at	C5orf24	0.558
219029_at	C5orf28	1.293
221823_at	C5orf30	1.234
219381_at	C5orf42	1.641
224740_at	C5orf43	1.192
218674_at	C5orf44	1.637
220341_s_at	C5orf45	0.885
226159_at	C5orf51	1.702
220770_s_at	C5orf54	1.187
217924_at	C6orf106	0.531
39817_s_at	C6orf108	0.64
232777_s_at	C6orf118	1.171
221786_at	C6orf120	0.873
213322_at	C6orf130	1.225
238028_at	C6orf132	0.92
227455_at	C6orf136	0.878
1552575_a_at	C6orf141	2.607
213314_at	C6orf162	0.808
233787_at	C6orf163	1.227
230506_at	C6orf164	0.802
232038_at	C6orf170	1.899
231642_at	C6orf201	0.829
223576_at	C6orf203	1.534
218195_at	C6orf211	1.126
225812_at	C6orf225	0.726
228458_at	C6orf226	1.08
227124_at	C6orf228	0.807
204968_at	C6orf47	1.16
220755_s_at	C6orf48	0.873
238504_at	C6orf57	1.999
238383_at	C6orf58	0.631
208809_s_at	C6orf62	1.192
227656_at	C6orf70	1.501
225576_at	C6orf72	0.81
225729_at	C6orf89	1.66
230487_at	C6orf99	0.765
219655_at	C7orf10	0.808
204215_at	C7orf23	1.093
53202_at	C7orf25_///_PSMA2	1.988
47083_at	C7orf26	0.721
229146_at	C7orf31	1.247
226018_at	C7orf41	0.841
232330_at	C7orf44	0.804
220949_s_at	C7orf49_///_LOC653739	1.1
240147_at	C7orf50	0.722
239203_at	C7orf53	1.25
226781_at	C7orf55	0.436
1557636_a_at	C7orf57	3.234
224890_s_at	C7orf59	0.533
228149_at	C7orf60	1.236
229913_at	C7orf61	0.823
1554919_s_at	C7orf63	0.801
221172_at	C7orf69	0.674
224758_at	C7orf73	1.524
224751_at	C7orf73_///_LOC100289196_///_LOC100508939	1.892
1552793_at	C8orf31	1.236
222551_s_at	C8orf33	0.655
231380_at	C8orf34	1.78
225534_at	C8orf40	1.289
227627_at	C8orf44-SGK3_///_SGK3	1.223
236634_at	C8orf48	0.916
227263_at	C8orf58	1.098
1555241_at	C8orf59	1.194
227672_at	C8orf73	1.435
225702_at	C8orf76	1.057
230522_s_at	C9orf100	1.708
222674_at	C9orf114	1.291
221946_at	C9orf116	0.871
1557866_at	C9orf117	1.203
224879_at	C9orf123	0.686
226070_at	C9orf142	1.106
222195_s_at	C9orf156	0.613
222166_at	C9orf16	0.439
232270_at	C9orf3_///_LOC100507319	1.493
218904_s_at	C9orf40	0.797
241781_at	C9orf41	0.521
235940_at	C9orf64	1.221
1552755_at	C9orf66	2.239
224962_at	C9orf69	1.171
225919_s_at	C9orf72	1.664
218116_at	C9orf78	0.794
233504_at	C9orf84	1.397
223398_at	C9orf89	1.504
220050_at	C9orf9	2.329
221865_at	C9orf91	1.147
203963_at	CA12	1.429
231270_at	CA13_///_LOC100507258	0.697
219464_at	CA14	1.911
209301_at	CA2	1.038
204865_at	CA3	1.074
214082_at	CA5B	1.346
231995_at	CAAP1	1.176
217873_at	CAB39	1.239
225915_at	CAB39L	1.574
37652_at	CABIN1	1.274
225532_at	CABLES1	0.84
243173_at	CABP7	1.384
219928_s_at	CABYR	1.373
61874_at	CACFD1	1.229
225627_s_at	CACHD1	0.864
235781_at	CACNA1B	1.072
207869_s_at	CACNA1G	1.359
1559061_at	CACNA1G-AS1	1.124
219714_s_at	CACNA2D3	2.699
228083_at	CACNA2D4	1.774
34726_at	CACNB3	1.667
225192_at	CACUL1	1.552
211761_s_at	CACYBP	1.183
1564084_at	CAD	1.476
209031_at	CADM1	1.151
222293_at	CADM4	0.391
219572_at	CADPS2	1.546
205625_s_at	CALB1	1.095
210817_s_at	CALCOCO2	1.232
206331_at	CALCRL	0.776
212077_at	CALD1	1.337
57715_at	CALHM2	0.895
211984_at	CALM1_///_CALM2_///_CALM3	1.273
221879_at	CALML4	0.294
229549_at	CALU	1.301
235626_at	CAMK1D	1.27
226382_at	CAMK1D_///_LOC283070	3.087
224994_at	CAMK2D	0.591
212757_s_at	CAMK2G	1.107
218309_at	CAMK2N1	1.534
229029_at	CAMK4	2.411
212252_at	CAMKK2	0.799
203538_at	CAMLG	0.849
220410_s_at	CAMSAP1	0.743
212763_at	CAMSAP2	0.484
225693_s_at	CAMTA1	0.574
207483_s_at	CAND1	1.243
213547_at	CAND2	0.759
1554327_a_at	CANT1	0.717
208853_s_at	CANX	0.534
200625_s_at	CAP1	1.144
212551_at	CAP2	0.709
201850_at	CAPG	0.724
200752_s_at	CAPN1	1.325
228705_at	CAPN12	1.199
1557321_a_at	CAPN14	0.814
208683_at	CAPN2	1.188
210944_s_at	CAPN3	0.866
226292_at	CAPN5	0.857
202965_s_at	CAPN6	1.709
203356_at	CAPN7	1.487
225340_s_at	CAPRIN1	1.326
218456_at	CAPRIN2	2.036
236085_at	CAPSL	0.738
241275_at	CAPZA1	0.326
201238_s_at	CAPZA2	1.069
37012_at	CAPZB	1.095
210026_s_at	CARD10	1.396
1552701_a_at	CARD16	1.959
1552703_s_at	CARD16_///_CASP1	0.745
224414_s_at	CARD6	0.471
204950_at	CARD8	0.695
220162_s_at	CARD9	1.139
224910_at	CARHSP1	0.836
217940_s_at	CARKD	1.154
212512_s_at	CARM1	0.769
212971_at	CARS	1.325
231023_at	CARS2	0.626
220168_at	CASC1	0.443
1556630_at	CASC2	1.493
207842_s_at	CASC3	0.895
224619_at	CASC4	1.422
228323_at	CASC5	1.226
231244_at	CASD1	0.783
227156_at	CASK	1.312
1552689_at	CASKIN1	0.79
221846_s_at	CASKIN2	1.145
211368_s_at	CASP1	0.82
234231_at	CASP16	1.154
208050_s_at	CASP2	0.891
202763_at	CASP3	1.076
209310_s_at	CASP4	0.586
207181_s_at	CASP7	0.807
1553306_at	CASP8	1.063
222201_s_at	CASP8AP2	1.46
203984_s_at	CASP9	0.815
1564010_at	CAST	2.919
201432_at	CAT	1.219
1561405_s_at	CATSPER2	2.422
217588_at	CATSPER2_///_CATSPER2P1	1.169
230981_at	CATSPER3	0.625
203065_s_at	CAV1	0.495
203323_at	CAV2	4.467
209144_s_at	CBFA2T2	1.153
202370_s_at	CBFB	0.921
225234_at	CBL	0.696
209682_at	CBLB	1.12
242301_at	CBLN2	0.525
235221_at	CBLN3	1.148
205379_at	CBR3	0.775
213626_at	CBR4	1.377
1553972_a_at	CBS	1.162
201518_at	CBX1	0.761
240084_at	CBX2	0.488
1555920_at	CBX3	0.214
1557488_at	CBX3P2	1.247
227558_at	CBX4	1.196
209715_at	CBX5	0.54
202048_s_at	CBX6	0.435
212914_at	CBX7	1.756
1560220_a_at	CBY1	1.415
221888_at	CC2D1A	1.248
236568_at	CC2D1B	1.355
236473_at	CC2D2A	0.559
219731_at	CC2D2B	0.817
224736_at	CCAR1	0.808
243805_at	CCBE1	0.865
206037_at	CCBL1	1.38
209472_at	CCBL2	1.082
229063_s_at	CCDC107	0.855
218802_at	CCDC109B	1.048
227157_at	CCDC111	1.178
222890_at	CCDC113	1.526
224946_s_at	CCDC115	0.779
225644_at	CCDC117	1.106
226011_at	CCDC12	0.796
239403_at	CCDC120	1.386
220321_s_at	CCDC121	2.279
1553894_at	CCDC122	1.607
229082_at	CCDC125	0.757
228087_at	CCDC126	1.567
226515_at	CCDC127	1.174
208094_s_at	CCDC130	1.105
1554217_a_at	CCDC132	0.522
225933_at	CCDC137	0.586
235644_at	CCDC138	1.354
225017_at	CCDC14	1.156
239922_at	CCDC142	1.358
225523_at	CCDC142_///_MRPL53	0.671
1557366_at	CCDC144A_///_CCDC144B_///_CCDC144C	0.801
227091_at	CCDC146	1.319
1557544_at	CCDC147	2.234
226139_at	CCDC149	1.706
241360_at	CCDC15	2.536
1553459_at	CCDC150	0.805
242519_at	CCDC152	1.505
1563022_at	CCDC160	0.696
225723_at	CCDC167	0.763
234085_at	CCDC169	0.498
233297_s_at	CCDC169_///_CCDC169-SOHLH2_///_SOHLH2	0.466
236320_at	CCDC17	1.267
239712_at	CCDC171	1.741
232362_at	CCDC18	1.65
220308_at	CCDC19	1.439
214037_s_at	CCDC22	1.348
226723_at	CCDC23	1.122
218125_s_at	CCDC25	1.504
1553849_at	CCDC26	0.574
209479_at	CCDC28A	0.593
219585_at	CCDC28B	1.278
1553666_at	CCDC34	0.646
233326_at	CCDC39	0.81
239282_at	CCDC41	0.79
225607_at	CCDC43	0.818
222432_s_at	CCDC47	0.832
225331_at	CCDC50	1.242
218722_s_at	CCDC51	1.404
218628_at	CCDC53	1.104
236998_at	CCDC56	0.708
234661_at	CCDC57	1.046
235244_at	CCDC58	0.691
222792_s_at	CCDC59	0.612
204716_at	CCDC6	0.636
228122_at	CCDC66	0.889
1558893_a_at	CCDC67	1.064
220180_at	CCDC68	3.525
212886_at	CCDC69	1.188
1553214_a_at	CCDC7	1.4
226756_at	CCDC71L	0.783
228495_at	CCDC75	1.303
224521_s_at	CCDC77	0.921
236745_at	CCDC78	1.466
225242_s_at	CCDC80	0.382
1554785_at	CCDC82	1.79
227208_at	CCDC84	1.668
235228_at	CCDC85A	0.785
204609_at	CCDC85B	0.453
219018_s_at	CCDC85C	1.105
225045_at	CCDC88A	1.612
231288_at	CCDC88C	0.581
220094_s_at	CCDC90A	0.657
222577_at	CCDC90B	1.566
218545_at	CCDC91	1.415
218175_at	CCDC92	2.241
209689_at	CCDC93	1.111
204335_at	CCDC94	0.93
221685_s_at	CCDC99	0.738
209698_at	CCHCR1	1.634
205476_at	CCL20	1.125
205114_s_at	CCL3_///_CCL3L1_///_CCL3L3	0.819
205899_at	CCNA1	0.749
203418_at	CCNA2	0.827
228729_at	CCNB1	1.293
217988_at	CCNB1IP1	0.824
202705_at	CCNB2	1.206
201955_at	CCNC	1.237
208712_at	CCND1	1.193
200952_s_at	CCND2	0.737
201700_at	CCND3	1.4
223084_s_at	CCNDBP1	0.86
213523_at	CCNE1	0.423
205034_at	CCNE2	1.431
208796_s_at	CCNG1	0.874
202769_at	CCNG2	1.774
204093_at	CCNH	0.845
227299_at	CCNI	0.666
229091_s_at	CCNJ	1.086
219273_at	CCNK	0.528
1555827_at	CCNL1	0.375
221427_s_at	CCNL2	0.92
210021_s_at	CCNO	0.774
225493_at	CCNT1	1.154
204645_at	CCNT2	1.562
224652_at	CCNY	0.724
1569878_at	CCNYL2	1.323
1569353_at	CCP110	0.67
214151_s_at	CCPG1_///_DYX1C1-CCPG1	1.187
206983_at	CCR6	0.226
1554283_at	CCRN4L	0.908
225904_at	CCSAP	1.348
201946_s_at	CCT2	0.567
200910_at	CCT3	0.822
227171_at	CCT4	0.563
208696_at	CCT5	0.852
201327_s_at	CCT6A	1.039
206587_at	CCT6B	1.147
200812_at	CCT7	0.836
210436_at	CCT8	0.542
201974_s_at	CCZ1	0.859
208310_s_at	CCZ1_///_CCZ1B	0.779
229900_at	CD109	1.153
207840_at	CD160	1.207
223655_at	CD163L1	0.747
208405_s_at	CD164	1.166
38521_at	CD22	1.703
266_s_at	CD24	2.596
219025_at	CD248	0.868
227458_at	CD274	2.579
224859_at	CD276	1.302
203593_at	CD2AP	1.154
202257_s_at	CD2BP2	0.831
203799_at	CD302_///_LY75-CD302	1.121
218529_at	CD320	0.864
206120_at	CD33	0.616
205264_at	CD3EAP	1.212
215346_at	CD40	1.172
204490_s_at	CD44	0.788
208783_s_at	CD46	1.069
213857_s_at	CD47	1.128
201926_s_at	CD55	0.386
211744_s_at	CD58	0.923
228748_at	CD59	2.703
200663_at	CD63	1.047
209795_at	CD69	0.727
206508_at	CD70	0.907
204440_at	CD83	0.575
205758_at	CD8A	2.043
1555120_at	CD96	1.306
201028_s_at	CD99	0.87
233825_s_at	CD99L2	1.392
232172_at	CD99P1	0.654
201005_at	CD9_///_LOC100652804_///_LOC100653288	0.845
205627_at	CDA	1.417
223527_s_at	CDADC1	0.613
228516_at	CDAN1	0.82
201725_at	CDC123	0.735
205288_at	CDC14A	0.816
221556_at	CDC14B	3.086
209658_at	CDC16	1.29
202870_s_at	CDC20	0.795
202892_at	CDC23	1.256
204695_at	CDC25A	0.676
201853_s_at	CDC25B	0.528
216914_at	CDC25C	0.785
225422_at	CDC26	0.742
217878_s_at	CDC27	0.578
212540_at	CDC34	0.644
209953_s_at	CDC37	0.793
228561_at	CDC37L1	0.787
203377_s_at	CDC40	0.477
210232_at	CDC42	0.267
203794_at	CDC42BPA	1.247
204693_at	CDC42EP1	0.763
214014_at	CDC42EP2	1.395
209286_at	CDC42EP3	0.74
222537_s_at	CDC42SE1	0.775
224709_s_at	CDC42SE2	1.548
204126_s_at	CDC45	0.931
209055_s_at	CDC5L	0.598
203968_s_at	CDC6	0.872
204510_at	CDC7	1.4
218578_at	CDC73	1.648
236957_at	CDCA2	0.701
223307_at	CDCA3	1.151
230060_at	CDCA7	0.391
221520_s_at	CDCA8	1.213
218451_at	CDCP1	4.82
220115_s_at	CDH10	1.37
203441_s_at	CDH2	0.592
230157_at	CDH24	1.29
233391_at	CDH26	1.071
203256_at	CDH3	1.107
220227_at	CDH4	1.642
204677_at	CDH5	1.186
214803_at	CDH6	2.292
201253_s_at	CDIPT	1.157
203213_at	CDK1	1.126
203469_s_at	CDK10	1.337
219226_at	CDK12	0.87
207318_s_at	CDK13	1.311
204604_at	CDK14	3.971
1554826_at	CDK15	0.599
221918_at	CDK17	1.22
212899_at	CDK19	2.409
205271_s_at	CDK20	1.856
203252_at	CDK2AP2	0.884
229468_at	CDK3_///_TEN1-CDK3	1.182
202246_s_at	CDK4	0.77
204247_s_at	CDK5	1.242
204995_at	CDK5R1	0.918
218315_s_at	CDK5RAP1	0.794
220935_s_at	CDK5RAP2	1.198
224847_at	CDK6	0.744
211297_s_at	CDK7	0.783
1553113_s_at	CDK8	0.727
203198_at	CDK9	0.732
214877_at	CDKAL1	0.665
207766_at	CDKL1	0.626
219831_at	CDKL3	1.454
209112_at	CDKN1B	1.155
218929_at	CDKN2AIP	1.152
204159_at	CDKN2C	1.347
209714_s_at	CDKN3	0.836
1568696_at	CDNF	1.541
227526_at	CDON	1.724
209501_at	CDR2	1.403
213230_at	CDR2L	0.736
208280_at	CDRT1	1.083
228482_at	CDRT4_///_FAM18B2-CDRT4	0.741
226185_at	CDS1	6.758
228861_at	CDS2	0.429
209832_s_at	CDT1	1.203
212010_s_at	CDV3	0.894
203099_s_at	CDYL	0.891
1553647_at	CDYL2	1.086
209498_at	CEACAM1	2.445
230504_at	CEACAM19	1.714
212501_at	CEBPB	0.736
203973_s_at	CEBPD	1.091
204203_at	CEBPG	0.864
203341_at	CEBPZ	0.878
218592_s_at	CECR5	0.923
224393_s_at	CECR6	1.062
205910_s_at	CEL	1.322
209489_at	CELF1	0.438
41660_at	CELSR1	1.326
36499_at	CELSR2	2.328
40020_at	CELSR3	1.255
223728_at	CENPBD1	0.574
204739_at	CENPC1	1.487
207331_at	CENPF	0.671
214804_at	CENPI	1.558
220885_s_at	CENPJ	0.344
222848_at	CENPK	1.248
1554271_a_at	CENPL	0.831
218741_at	CENPM	0.902
219555_s_at	CENPN	0.721
226118_at	CENPO	0.901
242207_at	CENPP_///_LOC100128361	1.866
219294_at	CENPQ	0.708
218148_at	CENPT	1.367
226936_at	CENPW	0.642
204075_s_at	CEP104	3.485
213644_at	CEP112	2.899
1554606_at	CEP120	0.76
244033_at	CEP128	1.249
206003_at	CEP135	1.484
238535_at	CEP152	0.902
1558953_s_at	CEP164	0.728
212746_s_at	CEP170	0.883
230860_at	CEP19	2.355
209495_at	CEP250	1.627
205250_s_at	CEP290	1.421
213165_at	CEP350	1.661
215637_at	CEP41	1.344
241426_at	CEP44	0.827
218542_at	CEP55	1.216
203491_s_at	CEP57	0.589
243118_at	CEP57L1	1.231
219242_at	CEP63	1.276
212677_s_at	CEP68	0.71
1554488_at	CEP70	0.794
219311_at	CEP76	0.742
235919_at	CEP78	1.89
219611_s_at	CEP85	0.673
228007_at	CEP85L	0.875
1553732_s_at	CEP89	1.246
219886_at	CEP97	1.126
219375_at	CEPT1	0.871
224794_s_at	CERCAM_///_LOC100506065	1.256
218421_at	CERK	1.311
222212_s_at	CERS2	0.848
212442_s_at	CERS6	0.66
209194_at	CETN2	0.923
209662_at	CETN3	1.451
203166_at	CFDP1	0.84
1555730_a_at	CFL1	0.605
224352_s_at	CFL2	1.619
235427_at	CFLAR	3.209
1556924_at	CFLAR-AS1	0.629
206380_s_at	CFP	1.424
224600_at	CGGBP1	1.084
225817_at	CGNL1	2.3
219270_at	CHAC1	1.196
235117_at	CHAC2	0.829
203975_s_at	CHAF1A	0.867
204775_at	CHAF1B	0.758
226194_at	CHAMP1	1.096
226896_at	CHCHD1	0.75
224932_at	CHCHD10	0.775
217720_at	CHCHD2	0.885
217972_at	CHCHD3	1.048
223479_s_at	CHCHD5	1.28
224462_s_at	CHCHD6	0.812
218642_s_at	CHCHD7	0.877
220647_s_at	CHCHD8	0.616
1556988_s_at	CHD1L	1.342
228999_at	CHD2	2.183
225951_s_at	CHD2_///_LOC100507217	1.383
201183_s_at	CHD4	0.572
225031_at	CHD6	1.126
218829_s_at	CHD7	0.808
229586_at	CHD9	0.524
229954_at	CHDH	5.157
238075_at	CHEK1	0.867
210416_s_at	CHEK2	0.911
202230_s_at	CHERP	0.904
218803_at	CHFR	1.227
1557786_s_at	CHIC1	0.716
219492_at	CHIC2	0.63
223061_at	CHID1	0.758
204266_s_at	CHKA	1.404
204193_at	CHKB	1.582
210069_at	CHKB-CPT1B_///_CPT1B	1.241
1569183_a_at	CHM	1.604
1565951_s_at	CHML	1.377
201933_at	CHMP1A	1.094
218177_at	CHMP1B	0.721
202538_s_at	CHMP2B	1.388
217837_s_at	CHMP3_///_RNF103-CHMP3	1.366
218571_s_at	CHMP4A	1.198
218572_at	CHMP4A_///_TM9SF1	1.049
225498_at	CHMP4B	1.159
226803_at	CHMP4C	2.481
218085_at	CHMP5	1.15
218743_at	CHMP6	0.793
212313_at	CHMP7	0.777
212624_s_at	CHN1	0.858
213385_at	CHN2	1.473
239436_at	CHORDC1	0.594
207993_s_at	CHP1	0.811
221799_at	CHPF2	1.17
221675_s_at	CHPT1	0.616
231764_at	CHRAC1	0.843
209763_at	CHRDL1	1.038
220210_at	CHRNA10	1.156
206533_at	CHRNA5	0.613
206635_at	CHRNB2	1.185
226372_at	CHST11	1.577
222786_at	CHST12	1.505
226314_at	CHST14	0.804
209834_at	CHST3	1.166
220446_s_at	CHST4	0.754
206756_at	CHST7	0.762
224400_s_at	CHST9	1.282
203044_at	CHSY1	1.116
242100_at	CHSY3	1.709
202560_s_at	CHTOP	1.197
209666_s_at	CHUK	1.23
223210_at	CHURC1	1.49
204764_at	CHURC1-FNTB_///_FNTB	0.726
217501_at	CIAO1	1.292
208424_s_at	CIAPIN1	1.246
201953_at	CIB1	1.477
212784_at	CIC	0.782
219398_at	CIDEC	1.965
205101_at	CIITA	1.059
200810_s_at	CIRBP	1.05
224903_at	CIRH1A	0.768
228179_at	CIRH1A_///_HAS3	0.816
218597_s_at	CISD1	0.789
244275_at	CISD2	3.612
230727_at	CISD3	0.701
207980_s_at	CITED2	0.902
228625_at	CITED4	0.822
212801_at	CIT_///_MIR1178	1.062
211358_s_at	CIZ1	0.636
218252_at	CKAP2	1.606
229610_at	CKAP2L	0.897
200998_s_at	CKAP4	0.806
212832_s_at	CKAP5	1.242
219161_s_at	CKLF_///_CKLF-CMTM1	1.392
201897_s_at	CKS1B	0.803
204170_s_at	CKS2	0.944
240757_at	CLASP1	0.663
1555469_a_at	CLASP2	0.521
220810_at	CLCA3P	0.748
213628_at	CLCC1	1.302
219500_at	CLCF1	0.754
201735_s_at	CLCN3	0.807
206704_at	CLCN5	1.542
203950_s_at	CLCN6	0.803
38069_at	CLCN7	1.153
222549_at	CLDN1	1.142
1556687_a_at	CLDN10	0.714
228335_at	CLDN11	0.677
243761_at	CLDN12	1.362
210689_at	CLDN14	1.193
219640_at	CLDN15	1.398
214135_at	CLDN18	1.157
223509_at	CLDN2	1.098
218775_s_at	CLDN22_///_WWC2	0.644
228707_at	CLDN23	1.156
239146_at	CLDND1	1.327
211709_s_at	CLEC11A	1.629
212786_at	CLEC16A	1.319
209732_at	CLEC2B	1.036
235522_at	CLEC2D	1.309
221724_s_at	CLEC4A	1.043
1555213_a_at	CLEC7A	1.051
205830_at	CLGN	1.28
208659_at	CLIC1	0.892
213415_at	CLIC2	0.718
201560_at	CLIC4	1.233
213317_at	CLIC5	2.576
201768_s_at	CLINT1	0.596
1558924_s_at	CLIP1	0.585
226425_at	CLIP4	1.723
203229_s_at	CLK2	0.75
202140_s_at	CLK3	1.148
241403_at	CLK4	0.666
213839_at	CLMN	2.953
228082_at	CLMP	0.675
209275_s_at	CLN3	0.916
204085_s_at	CLN5	1.543
218161_s_at	CLN6	1.427
219340_s_at	CLN8	0.515
1562587_at	CLNK	0.821
242492_at	CLNS1A	0.703
225856_at	CLOCK	0.786
204370_at	CLP1	0.703
221845_s_at	CLPB	0.515
202799_at	CLPP	0.604
223020_at	CLPTM1L	0.623
204809_at	CLPX	1.285
242150_at	CLSPN	1.497
201561_s_at	CLSTN1	1.326
216295_s_at	CLTA	1.128
221996_s_at	CLTB	0.766
239871_at	CLTC	0.908
220855_at	CLTC-IT1	1.12
205944_s_at	CLTCL1	1.5
204576_s_at	CLUAP1	1.256
238440_at	CLYBL	1.294
218111_s_at	CMAS	1.401
228283_at	CMC1	1.305
218447_at	CMC2	1.045
224992_s_at	CMIP	0.701
222448_s_at	CMPK1	0.781
1555705_a_at	CMTM3	0.805
225009_at	CMTM4	0.609
1565657_at	CMTM6	2.674
226017_at	CMTM7	1.378
235099_at	CMTM8	1.522
233520_s_at	CMYA5	0.634
227731_at	CNBP	0.863
217752_s_at	CNDP2	1.585
235812_at	CNEP1R1	1.245
206417_at	CNGA1	2.739
214841_at	CNIH3_///_LOC100506354	3.916
218728_s_at	CNIH4	1.235
204740_at	CNKSR1	1.282
1554522_at	CNNM2	1.383
220739_s_at	CNNM3	0.852
[truncated: 9,279 more rows]
