# Supplementary material for: Functional and Evolutionary Significance of Human MicroRNA Seed Region Mutations
Source: PLoS One. 2014 Dec 12;9(12):e115241. doi: 10.1371/journal.pone.0115241 (PMC4264867; doi:10.1371/journal.pone.0115241)
Supplement: S6 Table — Fold-change for all (10,475) significantly differentially expressed genes after ectopic expression of M5 in HEY cells. (XLS) [file pone.0115241.s008.xls]

## Sheet: MIR429M5
Table S6. Fold-change for DEGs after miR-429 variant M5 transfection. Table of 10475 genes (mRNA) found differentially expressed between negative controls and transfected HEY cells.
Probe_Set_ID	Gene_Symbol	Fold Change
230112_at	41337	0.763
201737_s_at	41339	1.223
200902_at	41532	1.071
244766_at	61E3.4_///_LOC100132247_///_LOC100271836_///_LOC100506060_///_LOC100506830_///_LOC100652992_///_LOC440354_///_LOC595101_///_LOC613037_///_SLC7A5P1_///_SMG1_///_SMG1P1	0.731
231989_s_at	61E3.4_///_LOC100132247_///_LOC100271836_///_LOC100652992_///_LOC613037_///_LOC728888_///_NPIPL3_///_SLC7A5P1_///_SMG1P1	0.772
215002_at	61E3.4_///_LOC100132247_///_LOC100652992_///_LOC595101_///_LOC613037_///_LOC728888_///_NPIPL3	1.231
220951_s_at	A1CF	1.122
232422_at	A2LD1	2.473
217757_at	A2M	1.069
1564139_at	A2M-AS1	0.439
218075_at	AAAS	0.835
218434_s_at	AACS	1.539
205969_at	AADAC	2.321
223593_at	AADAT	1.04
227534_at	AAED1	0.827
202851_at	AAGAB	0.646
214998_at	AAK1	0.508
201000_at	AARS	1.217
230024_at	AARS2	0.657
222064_s_at	AARSD1_///_PTGES3L-AARSD1	0.803
235435_at	AASDH	0.864
202170_s_at	AASDHPPT	1.305
210852_s_at	AASS	2.048
209165_at	AATF	0.694
203504_s_at	ABCA1	3.22
220159_at	ABCA11P	1.242
1553604_at	ABCA13	2.113
213353_at	ABCA5	1.479
243951_at	ABCB1	1.217
223320_s_at	ABCB10	0.889
209994_s_at	ABCB1_///_ABCB4	1.177
207321_s_at	ABCB9	1.732
202805_s_at	ABCC1	1.308
213485_s_at	ABCC10	2.228
208161_s_at	ABCC3	2.072
1555039_a_at	ABCC4	0.699
209380_s_at	ABCC5	1.289
215559_at	ABCC6	1.524
1554878_a_at	ABCD3	1.333
203982_s_at	ABCD4	1.138
201872_s_at	ABCE1	0.867
200045_at	ABCF1	0.716
209246_at	ABCF2	0.758
209735_at	ABCG2	1.341
221927_s_at	ABHD11	1.422
228123_s_at	ABHD12	1.663
235348_at	ABHD13	1.593
210006_at	ABHD14A	1.255
224821_at	ABHD14B	0.525
226796_at	ABHD15	0.574
224756_s_at	ABHD16A_///_LY6G6E	1.464
228490_at	ABHD2	2.113
213017_at	ABHD3	2.071
218581_at	ABHD4	1.248
218739_at	ABHD5	1.887
221679_s_at	ABHD6	0.687
209027_s_at	ABI1	1.145
225098_at	ABI2	0.406
223615_at	ABI3	0.605
223395_at	ABI3BP	1.972
202123_s_at	ABL1	0.838
210461_s_at	ABLIM1	0.492
205730_s_at	ABLIM3	1.242
212895_s_at	ABR	0.611
223361_at	ABRACL	1.067
213497_at	ABTB2	1.423
214274_s_at	ACAA1	1.509
202003_s_at	ACAA2	0.622
212186_at	ACACA	1.077
43427_at	ACACB	1.271
237482_s_at	ACAD10	1.472
225573_at	ACAD11_///_NPHP3_///_NPHP3-ACAD11	1.113
202502_at	ACADM	1.4
205355_at	ACADSB	1.447
200710_at	ACADVL	0.77
1552472_a_at	ACAP2	1.394
1554947_at	ACAT1	0.826
209608_s_at	ACAT2	1.081
202324_s_at	ACBD3	1.344
1568877_a_at	ACBD5	0.769
225317_at	ACBD6	0.449
222687_s_at	ACER3	1.902
201715_s_at	ACIN1	0.759
201128_s_at	ACLY	1.207
218981_at	ACN9	1.314
207071_s_at	ACO1	1.495
200793_s_at	ACO2	0.703
214763_at	ACOT11	1.29
204565_at	ACOT13	1.185
202982_s_at	ACOT1_///_ACOT2	0.802
229534_at	ACOT4	0.588
215728_s_at	ACOT7	0.865
221641_s_at	ACOT9	0.841
213501_at	ACOX1	1.345
205364_at	ACOX2	3.599
204241_at	ACOX3	1.334
201630_s_at	ACP1	0.792
202767_at	ACP2	1.178
218795_at	ACP6	0.762
238825_at	ACRC	1.329
218844_at	ACSF2	1.244
235823_at	ACSF3	0.877
207275_s_at	ACSL1	0.707
201661_s_at	ACSL3	0.804
1557419_a_at	ACSL4	1.168
222592_s_at	ACSL5	1.308
224882_at	ACSS1	1.165
234312_s_at	ACSS2	1.1
229222_at	ACSS3	1.393
208498_s_at	ACTG1P4_///_AMY1A_///_AMY1B_///_AMY1C_///_AMY2A_///_AMY2B	0.829
202666_s_at	ACTL6A	1.236
214957_at	ACTL8	1.339
208636_at	ACTN1	1.211
222230_s_at	ACTR10	0.943
200720_s_at	ACTR1A	0.806
202135_s_at	ACTR1B	0.852
200729_s_at	ACTR2	1.12
228603_at	ACTR3	2.016
218868_at	ACTR3B	1.897
222147_s_at	ACTR5	1.156
218395_at	ACTR6	1.295
222707_s_at	ACTR8	1.422
223665_at	ACTRT3	1.549
203935_at	ACVR1	1.503
213198_at	ACVR1B	1.363
1552519_at	ACVR1C	1.18
228416_at	ACVR2A	1.62
236126_at	ACVR2B	0.566
205260_s_at	ACYP1	0.588
206833_s_at	ACYP2	1.788
204639_at	ADA	1.569
238424_at	ADAL	0.734
202603_at	ADAM10	1.153
202952_s_at	ADAM12	3.787
217007_s_at	ADAM15	0.772
213532_at	ADAM17	1.65
207665_at	ADAM21	0.633
244194_at	ADAM22	1.665
244463_at	ADAM23	2.06
1552266_at	ADAM32	0.834
202381_at	ADAM9	1.534
222486_s_at	ADAMTS1	0.547
226997_at	ADAMTS12	2.126
230167_at	ADAMTS14	0.853
238125_at	ADAMTS16	1.623
1552726_at	ADAMTS17	1.371
230040_at	ADAMTS18	0.841
1553180_at	ADAMTS19	1.473
214913_at	ADAMTS3	2.025
229357_at	ADAMTS5	0.364
237411_at	ADAMTS6	0.801
226814_at	ADAMTS9	0.772
239909_at	ADAMTSL1	0.728
213974_at	ADAMTSL3	2.104
201786_s_at	ADAR	1.058
203865_s_at	ADARB1	1.409
219384_s_at	ADAT1	0.735
1553968_a_at	ADAT3	1.115
227482_at	ADCK1	1.41
44120_at	ADCK2	0.682
218168_s_at	ADCK3	0.579
236832_at	ADCY10P1	1.113
209320_at	ADCY3	0.634
203741_s_at	ADCY7	1.442
204497_at	ADCY9	0.743
214736_s_at	ADD1	0.659
230988_at	ADD2	0.482
201034_at	ADD3	1.163
208847_s_at	ADH5	1.182
207544_s_at	ADH6	1.269
227113_at	ADHFE1	1.075
222400_s_at	ADI1	0.881
1554128_at	ADIG	1.162
204120_s_at	ADK	1.496
202912_at	ADM	1.052
203322_at	ADNP2	0.755
205481_at	ADORA1	1.303
205891_at	ADORA2B_///_LOC100652851_///_LOC100653318	1.282
223097_at	ADPRHL2	0.749
204184_s_at	ADRBK2	1.319
202144_s_at	ADSL	0.9
221761_at	ADSS	1.454
226325_at	ADSSL1	0.604
229070_at	ADTRP	0.812
201792_at	AEBP1	0.832
235184_at	AEBP2	0.42
217729_s_at	AES	0.691
203563_at	AFAP1	1.78
226955_at	AFAP1L1	1.736
226829_at	AFAP1L2	0.905
215451_s_at	AFF1	0.39
227198_at	AFF3	1.2
239439_at	AFF4	0.491
1552287_s_at	AFG3L1P	1.292
202486_at	AFG3L2	0.607
240318_at	AFMID	0.869
217939_s_at	AFTPH	0.789
204333_s_at	AGA	2.462
228240_at	AGAP1	0.748
238553_at	AGAP9_///_BMS1P1_///_BMS1P5_///_LOC399753	1.465
218480_at	AGBL5	0.552
218091_at	AGFG1	0.875
222126_at	AGFG2	1.457
218534_s_at	AGGF1	1.67
222132_s_at	AGK	1.268
203566_s_at	AGL	1.694
221648_s_at	AGMAT	0.884
32837_at	AGPAT2	0.788
225440_at	AGPAT3	0.469
223740_at	AGPAT4-IT1	1.303
218096_at	AGPAT5	1.563
224776_at	AGPAT6	0.355
224480_s_at	AGPAT9	1.573
205401_at	AGPS	1.258
220602_s_at	AGSK1_///_LOC388152_///_LOC642423_///_LOC727751_///_LOC727849	0.931
223326_s_at	AGSK1_///_LOC642423_///_LOC727751_///_LOC727849	0.676
202834_at	AGT	1.059
204500_s_at	AGTPBP1	1.312
205357_s_at	AGTR1	1.576
225059_at	AGTRAP	0.725
229229_at	AGXT2	1.633
214766_s_at	AHCTF1	0.753
200903_s_at	AHCY	0.885
200849_s_at	AHCYL1	1.145
220842_at	AHI1	2.381
1563560_at	AHNAK	0.593
202820_at	AHR	1.361
201491_at	AHSA1	1.354
230148_at	AHSA2	0.772
220199_s_at	AIDA	3.224
223075_s_at	AIF1L	0.186
205512_s_at	AIFM1	0.761
228445_at	AIFM2	0.387
223136_at	AIG1	1.136
206513_at	AIM2	1.192
227605_at	AIMP1	0.753
201781_s_at	AIP	0.866
206460_at	AJAP1	2.439
225807_at	AJUBA	1.63
202588_at	AK1	1.343
212173_at	AK2	1.623
224151_s_at	AK3	1.392
204347_at	AK4_///_LOC100507855	1.644
219308_s_at	AK5	0.565
1557666_s_at	AK8	0.924
201675_at	AKAP1	1.341
213396_s_at	AKAP10	1.132
203156_at	AKAP11	1.357
210517_s_at	AKAP12	1.385
227039_at	AKAP13	0.855
203624_at	AKAP17A	1.263
226694_at	AKAP2_///_PALM2-AKAP2	1.259
205771_s_at	AKAP7	0.786
203848_at	AKAP8	0.816
1552299_at	AKD1	0.546
219953_s_at	AKIP1	1.138
220987_s_at	AKIP1_///_NUAK2	0.865
222458_s_at	AKIRIN1	1.5
213810_s_at	AKIRIN2-AS1	0.85
225701_at	AKNA	1.678
1563834_a_at	AKNAD1	1.635
201272_at	AKR1B1	0.717
206561_s_at	AKR1B10	1.52
209160_at	AKR1C3	1.188
214259_s_at	AKR7A2	1.119
207163_s_at	AKT1	0.886
224982_at	AKT1S1	0.894
226156_at	AKT2	0.42
212607_at	AKT3	1.301
218373_at	AKTIP	0.701
218487_at	ALAD	1.287
205633_s_at	ALAS1	1.278
1569362_at	ALCAM	1.468
222416_at	ALDH18A1	1.202
203180_at	ALDH1A3	2.107
209645_s_at	ALDH1B1	1.229
231202_at	ALDH1L2	2.526
201425_at	ALDH2	3.306
202054_s_at	ALDH3A2	0.451
205640_at	ALDH3B1	0.786
211552_s_at	ALDH4A1	1.516
203608_at	ALDH5A1	0.349
221589_s_at	ALDH6A1	1.383
208951_at	ALDH7A1	1.27
201612_at	ALDH9A1	1.564
211357_s_at	ALDOB	1.569
236626_at	ALG1	0.859
1552306_at	ALG10	1.273
242900_at	ALG10B	0.531
218444_at	ALG12	1.166
205583_s_at	ALG13	1.649
228871_at	ALG14	0.599
215610_at	ALG1L2	0.841
225621_at	ALG2	1.711
219649_at	ALG6	1.487
228817_at	ALG9	1.169
236721_at	ALKBH1	1.452
226127_at	ALKBH3	0.655
222228_s_at	ALKBH4	1.197
234302_s_at	ALKBH5_///_LOC100652858_///_LOC100653189	0.845
225969_at	ALKBH6	1.595
235610_at	ALKBH8	1.426
214221_at	ALMS1	1.613
227438_at	ALPK1	2.051
228367_at	ALPK2	0.839
232184_at	ALS2	1.419
243276_at	ALS2CL	2.076
219834_at	ALS2CR8	1.778
206837_at	ALX1	1.406
226320_at	ALYREF	0.477
217111_at	AMACR	1.25
209425_at	AMACR_///_C1QTNF3_///_C1QTNF3-AMACR	1.548
201197_at	AMD1	0.959
219082_at	AMDHD2_///_CEMP1	1.312
202204_s_at	AMFR	0.875
206516_at	AMH	0.9
226718_at	AMIGO1	0.434
226421_at	AMMECR1	1.58
223297_at	AMMECR1L	0.775
1563792_at	AMN	0.822
226258_at	AMN1	0.617
209521_s_at	AMOT	1.115
228840_at	AMOTL1	1.726
203002_at	AMOTL2	1.078
212360_at	AMPD2	1.554
207992_s_at	AMPD3	2.169
204294_at	AMT	1.427
1561179_s_at	AMZ1	1.215
218167_at	AMZ2	1.127
223443_s_at	AMZ2P1	1.486
241959_at	ANAPC10	1.427
209001_s_at	ANAPC13	1.058
204218_at	ANAPC15	0.783
224665_at	ANAPC16	1.396
229267_at	ANAPC1_///_LOC100653327_///_LOC730268	0.719
226917_s_at	ANAPC4	1.382
239651_at	ANAPC5	1.731
225554_s_at	ANAPC7	0.723
213099_at	ANGEL1	1.125
221825_at	ANGEL2	0.733
205609_at	ANGPT1	2.214
205389_s_at	ANK1	0.747
202920_at	ANK2	1.38
206385_s_at	ANK3	1.278
229497_at	ANKDD1A	1.546
224900_at	ANKFY1	0.793
223093_at	ANKH	1.573
208773_s_at	ANKHD1_///_ANKHD1-EIF4EBP3	1.431
224687_at	ANKIB1	0.757
212200_at	ANKLE2	0.801
212798_s_at	ANKMY2	1.226
218769_s_at	ANKRA2	1.419
218093_s_at	ANKRD10	1.308
226663_at	ANKRD10_///_ANKRD10-IT1	0.61
226012_at	ANKRD11	0.739
212289_at	ANKRD12	1.482
227720_at	ANKRD13B	1.476
1554471_a_at	ANKRD13C	1.479
229058_at	ANKRD16	0.724
225852_at	ANKRD17	0.686
1558982_at	ANKRD20A12P	1.862
1570255_s_at	ANKRD20A1_///_ANKRD20A12P_///_ANKRD20A2_///_ANKRD20A3_///_ANKRD20A4_///_ANKRD20A5P_///_ANKRD20A8P	1.499
205705_at	ANKRD26	0.628
221522_at	ANKRD27	0.903
213035_at	ANKRD28	0.631
229308_at	ANKRD29	1.989
223542_at	ANKRD32	1.529
231963_at	ANKRD33B	1.805
1556183_at	ANKRD36BP2	1.357
1555898_at	ANKRD36C	1.163
238464_at	ANKRD36_///_ANKRD36C_///_LOC100134365	0.825
223532_at	ANKRD39	0.858
211717_at	ANKRD40	1.357
226641_at	ANKRD44	2.146
212731_at	ANKRD46	0.698
219069_at	ANKRD49	1.423
220144_s_at	ANKRD5	1.337
225731_at	ANKRD50	1.131
228257_at	ANKRD52	0.614
204671_s_at	ANKRD6	2.269
230972_at	ANKRD9	0.618
212747_at	ANKS1A	1.4
226586_at	ANKS6	0.881
1561927_at	ANKUB1	1.083
1552619_a_at	ANLN	0.843
218910_at	ANO10	1.179
239883_s_at	ANO4	1.713
224906_at	ANO6	1.038
201051_at	ANP32A	0.902
201306_s_at	ANP32B	0.698
229128_s_at	ANP32E	0.527
202888_s_at	ANPEP	0.591
227660_at	ANTXR1	0.588
228573_at	ANTXR2	2.537
201012_at	ANXA1	1.052
210143_at	ANXA10	1.661
228727_at	ANXA11	0.591
210876_at	ANXA2P1	1.209
211241_at	ANXA2P3	1.35
227877_at	ANXA2R	0.799
209369_at	ANXA3	1.723
201301_s_at	ANXA4	2.087
200782_at	ANXA5	1.286
244250_at	ANXA6	0.929
201366_at	ANXA7	1.568
207064_s_at	AOC2	1.259
204894_s_at	AOC3	0.662
205082_s_at	AOX1	0.837
203350_at	AP1G1	1.293
201613_s_at	AP1G2	1.424
223024_at	AP1M1	0.605
65517_at	AP1M2	0.423
209635_at	AP1S1	1.103
228415_at	AP1S2	1.454
1555421_at	AP1S3	1.075
200612_s_at	AP2B1	0.515
200613_at	AP2M1	0.596
203142_s_at	AP3B1	1.102
1570032_at	AP3B2	1.467
208710_s_at	AP3D1	0.635
222517_at	AP3M1	0.802
203410_at	AP3M2	1.23
202442_at	AP3S1	1.167
202399_s_at	AP3S2_///_C15orf38-AP3S2	0.867
231714_s_at	AP4B1	1.073
241174_at	AP4E1	0.752
209837_at	AP4M1	0.693
210277_at	AP4S1	1.219
218139_s_at	AP5M1	1.656
219706_at	AP5S1	0.775
209912_s_at	AP5Z1_///_MIR4656	1.177
228101_at	APBA1	1.843
209871_s_at	APBA2	0.571
213419_at	APBB2	1.286
203525_s_at	APC	1.162
235548_at	APCDD1L	0.749
201284_s_at	APEH	1.406
210027_s_at	APEX1	0.728
238813_at	APEX2	1.26
237327_at	APH1A	1.413
221036_s_at	APH1B	2.472
214960_at	API5	1.197
218698_at	APIP	0.633
213454_at	APITD1_///_APITD1-CORT	0.793
241379_at	APLF	1.474
222856_at	APLN	1.206
209462_at	APLP1	1.23
208701_at	APLP2	0.524
225427_s_at	APOA1BP	0.849
206632_s_at	APOBEC3B	0.405
214994_at	APOBEC3F	1.44
214995_s_at	APOBEC3F_///_APOBEC3G	1.324
201525_at	APOD	1.216
209546_s_at	APOL1	0.739
221013_s_at	APOL2	0.403
1557236_at	APOL6	1.397
221031_s_at	APOLD1	0.43
221620_s_at	APOO	0.663
213289_at	APOOL	0.345
225948_at	APOPT1_///_KLC1	0.845
200602_at	APP	1.199
202630_at	APPBP2	0.852
218158_s_at	APPL1	1.779
218218_at	APPL2	1.195
203219_s_at	APRT	0.534
218527_at	APTX	1.136
229526_at	AQP11	1.51
39248_at	AQP3	3.546
235382_at	AQPEP	0.719
212584_at	AQR	1.228
230652_at	ARAF	1.178
213618_at	ARAP2	0.631
218950_at	ARAP3	1.436
210090_at	ARC	0.751
201176_s_at	ARCN1	1.27
205239_at	AREG_///_AREGB	2.935
200065_s_at	ARF1_///_MIR3620	0.635
200011_s_at	ARF3	1.12
201096_s_at	ARF4	1.357
217888_s_at	ARFGAP1	1.179
202211_at	ARFGAP3	1.399
202956_at	ARFGEF1	1.133
222518_at	ARFGEF2	0.599
214483_s_at	ARFIP1	0.604
203945_at	ARG2	0.865
227448_at	ARGLU1	0.759
219431_at	ARHGAP10	1.14
204492_at	ARHGAP11A	0.524
207606_s_at	ARHGAP12	1.158
218076_s_at	ARHGAP17	0.558
225173_at	ARHGAP18	0.251
228368_at	ARHGAP20	1.772
224764_at	ARHGAP21	1.137
206298_at	ARHGAP22	0.831
230802_at	ARHGAP24	1.648
38149_at	ARHGAP25	0.681
205068_s_at	ARHGAP26	0.817
1554594_at	ARHGAP27	0.872
203910_at	ARHGAP29	1.954
226219_at	ARHGAP30	0.451
226057_at	ARHGAP31	0.72
213827_at	ARHGAP33	0.526
202046_s_at	ARHGAP35	0.804
227876_at	ARHGAP39	0.608
230047_at	ARHGAP42	1.932
233849_s_at	ARHGAP5	1.416
228889_at	ARHGAP5-AS1	1.117
206167_s_at	ARHGAP6	1.235
1555811_at	ARHGDIB	1.337
216620_s_at	ARHGEF10	0.834
221656_s_at	ARHGEF10L	0.805
202913_at	ARHGEF11	0.668
201334_s_at	ARHGEF12	1.134
203756_at	ARHGEF17	0.766
213039_at	ARHGEF18	1.043
226857_at	ARHGEF19	0.963
227197_at	ARHGEF26	2.537
218501_at	ARHGEF3	2.164
241380_at	ARHGEF37	1.238
58780_s_at	ARHGEF40	0.849
204765_at	ARHGEF5	3.115
209539_at	ARHGEF6	0.881
202547_s_at	ARHGEF7	1.424
203263_s_at	ARHGEF9	1.886
218917_s_at	ARID1A	0.926
225181_at	ARID1B	1.215
231090_s_at	ARID2	1.272
205865_at	ARID3A	1.382
214139_at	ARID4B	0.73
212591_at	ARID4B_///_RBM34	0.834
212614_at	ARID5B	2.356
201880_at	ARIH1	1.305
201230_s_at	ARIH2	0.776
201658_at	ARL1	0.816
220468_at	ARL14	1.363
226383_at	ARL14EP	0.964
228151_at	ARL15	1.232
234972_at	ARL16	0.855
210435_at	ARL17A_///_ARL17B	1.126
229028_s_at	ARL17A_///_ARL17B_///_LOC100294341	1.534
202092_s_at	ARL2BP	0.742
202641_at	ARL3	1.182
205020_s_at	ARL4A	0.883
202207_at	ARL4C	1.115
203586_s_at	ARL4D	1.616
243176_at	ARL5A	0.724
242727_at	ARL5B	1.508
235320_at	ARL6	1.316
211935_at	ARL6IP1	1.243
220597_s_at	ARL6IP4	0.671
225707_at	ARL6IP6	1.143
225347_at	ARL8A	0.839
217852_s_at	ARL8B	1.454
218185_s_at	ARMC1	1.363
1554480_a_at	ARMC10	1.112
223794_at	ARMC4	1.877
221758_at	ARMC6	0.796
229906_at	ARMC7	0.747
1555279_at	ARMC8	1.21
219637_at	ARMC9	0.832
218694_at	ARMCX1	1.908
203404_at	ARMCX2	1.965
217858_s_at	ARMCX3	1.449
1552327_at	ARMCX4	1.64
219335_at	ARMCX5	1.953
228027_at	ARMCX5-GPRASP2_///_GPRASP2	0.901
214749_s_at	ARMCX6	1.094
230619_at	ARNT	1.723
209824_s_at	ARNTL	1.193
201954_at	ARPC1B	1.146
208679_s_at	ARPC2	1.12
217817_at	ARPC4	1.571
230873_at	ARPC4-TTLL3_///_TTLL3	0.884
211963_s_at	ARPC5	1.156
226915_s_at	ARPC5L	0.705
214553_s_at	ARPP19	0.671
43511_s_at	ARRB1	1.264
203388_at	ARRB2	0.68
224797_at	ARRDC3	1.835
239395_at	ARRDC3-AS1	0.915
223695_s_at	ARSD	0.812
1552632_a_at	ARSG	1.183
219973_at	ARSJ	2.824
1569132_s_at	ARSK	1.209
210147_at	ART3	1.249
1552524_at	ART5	1.214
223223_at	ARV1	1.107
213902_at	ASAH1	2.353
229793_at	ASAH2B	0.841
224796_at	ASAP1	0.622
220694_at	ASAP1-IT1	0.86
206414_s_at	ASAP2	1.326
212818_s_at	ASB1	0.707
218862_at	ASB13	1.211
1553453_at	ASB14	1.399
221657_s_at	ASB6	0.644
219996_at	ASB7	1.187
226861_at	ASB8	1.197
205673_s_at	ASB9	0.749
219336_s_at	ASCC1	1.37
231269_at	ASCC3	0.617
203428_s_at	ASF1A	1.268
218115_at	ASF1B	0.491
206743_s_at	ASGR1	0.868
226447_at	ASH1L	1.59
1554057_at	ASH1L-AS1	1.211
209517_s_at	ASH2L	1.114
205156_s_at	ASIC1	0.71
209394_at	ASMTL	1.435
202024_at	ASNA1	0.65
205047_s_at	ASNS	1.442
217987_at	ASNSD1	0.619
210896_s_at	ASPH	2.833
214993_at	ASPHD1	0.734
227014_at	ASPHD2	1.406
232238_at	ASPM	0.366
222764_at	ASRGL1	0.696
221135_s_at	ASTE1	0.662
215407_s_at	ASTN2	1.939
221652_s_at	ASUN	1.183
244519_at	ASXL1	0.836
237095_at	ASXL2	0.733
224850_at	ATAD1	1.364
235266_at	ATAD2	0.394
232908_at	ATAD2B	1.736
220223_at	ATAD5	0.719
228510_at	ATAT1	0.946
225497_at	ATE1	1.363
1565269_s_at	ATF1	0.585
212984_at	ATF2	1.193
202672_s_at	ATF3	0.884
200779_at	ATF4	0.942
204998_s_at	ATF5	1.468
226941_at	ATF6	0.748
244587_at	ATF7	1.181
219870_at	ATF7IP2	1.763
228381_at	ATF7IP2_///_LOC100287628	0.746
223677_at	ATG10	1.953
213930_at	ATG12	0.898
203364_s_at	ATG13	0.508
232612_s_at	ATG16L1	0.863
229389_at	ATG16L2	0.904
213300_at	ATG2A	1.199
219164_s_at	ATG2B	1.445
220237_at	ATG3	1.134
213115_at	ATG4A	1.344
228190_at	ATG4C	0.692
226871_s_at	ATG4D	1.116
202512_s_at	ATG5	0.477
1569827_at	ATG7	0.544
202492_at	ATG9A	0.828
219359_at	ATHL1	1.371
208758_at	ATIC	0.82
223340_at	ATL1	1.844
1553603_s_at	ATL2	0.42
224893_at	ATL3	0.846
212672_at	ATM	1.525
201855_s_at	ATMIN	1.257
40489_at	ATN1	0.772
228890_at	ATOH8	0.406
203454_s_at	ATOX1	0.781
213238_at	ATP10D	2.626
1564063_a_at	ATP11B	2.003
242690_at	ATP11C	0.862
212297_at	ATP13A3	1.448
1559376_at	ATP1A1OS	0.825
201242_s_at	ATP1B1	1.926
208836_at	ATP1B3	0.845
230693_at	ATP2A1	1.09
209186_at	ATP2A2	1.103
215716_s_at	ATP2B1	1.378
212136_at	ATP2B4	2.38
209934_s_at	ATP2C1	1.494
1563405_at	ATP4B	1.32
201322_at	ATP5B	0.825
214132_at	ATP5C1	1.267
213041_s_at	ATP5D	0.516
230535_s_at	ATP5E	0.776
208972_s_at	ATP5G1	0.747
208764_s_at	ATP5G2	0.571
210149_s_at	ATP5H	0.964
218956_s_at	ATP5J2-PTCD1_///_PTCD1	0.813
1557759_at	ATP5SL	1.071
1553567_s_at	ATP6	1.095
201443_s_at	ATP6AP2	1.427
212383_at	ATP6V0A1	1.129
229572_at	ATP6V0A2	0.172
220197_at	ATP6V0A4	0.865
200078_s_at	ATP6V0B	0.675
236527_at	ATP6V0E1	1.713
213587_s_at	ATP6V0E2	0.429
229094_at	ATP6V0E2-AS1	0.848
201972_at	ATP6V1A	1.33
201089_at	ATP6V1B2	1.399
202872_at	ATP6V1C1	1.285
235864_at	ATP6V1D	0.731
208678_at	ATP6V1E1	0.829
1552286_at	ATP6V1E2_///_FLJ41757	1.628
201527_at	ATP6V1F	1.192
238765_at	ATP6V1G1	1.293
212384_at	ATP6V1G2-DDX39B_///_DDX39B_///_SNORD84	0.856
221504_s_at	ATP6V1H	0.783
204624_at	ATP7B	0.899
219660_s_at	ATP8A2	2.083
226302_at	ATP8B1	1.891
216873_s_at	ATP8B2	1.173
1554704_at	ATP8B3	0.844
1568687_s_at	ATP8B5P	1.189
214934_at	ATP9B	1.535
224728_at	ATPAF1	2.232
1560404_a_at	ATPBD4	2.15
218671_s_at	ATPIF1	0.84
209903_s_at	ATR	1.23
212517_at	ATRN	1.212
213745_at	ATRNL1	0.836
211022_s_at	ATRX	0.624
203232_s_at	ATXN1	1.712
208833_s_at	ATXN10	1.367
227373_at	ATXN1L	1.092
202622_s_at	ATXN2	1.083
207798_s_at	ATXN2L	0.699
205415_s_at	ATXN3	1.414
204516_at	ATXN7	1.238
227732_at	ATXN7L1	1.319
212113_at	ATXN7L3B	0.748
220525_s_at	AUP1	0.825
208080_at	AURKA	0.746
202372_at	AURKAPS1_///_RAB3GAP2	1.375
209464_at	AURKB	0.547
212599_at	AUTS2	0.409
244355_at	AVL9	0.827
218631_at	AVPI1	1.556
222696_at	AXIN2	1.144
202685_s_at	AXL	0.791
227904_at	AZI2	1.432
212461_at	AZIN1	1.134
201891_s_at	B2M	1.141
223374_s_at	B3GALNT1	0.922
1553691_at	B3GALNT2	2.083
1553959_a_at	B3GALT6	0.788
227100_at	B3GALTL	0.91
203188_at	B3GNT1	0.497
222870_s_at	B3GNT2	1.327
204856_at	B3GNT3	1.48
225612_s_at	B3GNT5_///_LOC100505668	1.675
1555962_at	B3GNT7	0.84
237338_at	B3GNT8	1.203
226058_at	B3GNT9	1.351
213589_s_at	B3GNTL1	0.732
1555385_at	B4GALNT1	0.851
238060_s_at	B4GALNT4	1.165
201883_s_at	B4GALT1	1.096
212876_at	B4GALT4	1.292
221484_at	B4GALT5	0.66
206232_s_at	B4GALT6	0.324
229715_at	B7H6	0.81
219766_at	B9D2	0.838
221711_s_at	BABAM1	0.724
222462_s_at	BACE1	0.348
204194_at	BACH1	1.933
221234_s_at	BACH2	1.779
209364_at	BAD	0.827
202387_at	BAG1	0.689
209406_at	BAG2	1.227
217911_s_at	BAG3	1.262
219624_at	BAG4	3.365
230427_s_at	BAG5	0.858
213318_s_at	BAG6	0.619
203051_at	BAHD1	0.697
209502_s_at	BAIAP2	1.336
227372_s_at	BAIAP2L1	2.726
203728_at	BAK1	1.483
203304_at	BAMBI	1.217
210125_s_at	BANF1	0.603
219667_s_at	BANK1	3.072
201419_at	BAP1	0.59
205345_at	BARD1	0.609
228439_at	BATF2	1.201
220358_at	BATF3	0.283
217986_s_at	BAZ1A	1.117
208445_s_at	BAZ1B	0.717
201354_s_at	BAZ2A	0.878
203080_s_at	BAZ2B	1.442
211692_s_at	BBC3	1.296
228993_s_at	BBIP1	1.459
218471_s_at	BBS1	1.441
219487_at	BBS10	1.67
229603_at	BBS12	1.199
223227_at	BBS2	0.807
212744_at	BBS4	1.139
230697_at	BBS5	1.229
219688_at	BBS7	2.002
37549_g_at	BBS9	1.448
226331_at	BBX	0.792
40093_at	BCAM	1.587
225677_at	BCAP29	3.215
232442_at	BCAR1	1.211
204032_at	BCAR3	1.238
230854_at	BCAR4	1.196
203053_at	BCAS2	1.13
214390_s_at	BCAT1	1.771
227322_s_at	BCCIP	1.138
234979_at	BCDIN3D	1.603
244543_s_at	BCDIN3D-AS1	1.239
205433_at	BCHE	1.121
202331_at	BCKDHA	0.854
210653_s_at	BCKDHB	1.382
202030_at	BCKDK	0.562
1557257_at	BCL10	1.544
210347_s_at	BCL11A	1.497
219528_s_at	BCL11B	1.305
203685_at	BCL2	2.121
205681_at	BCL2A1	1.372
212312_at	BCL2L1	1.276
222343_at	BCL2L11	0.685
226798_at	BCL2L13	0.553
242013_at	BCL2L15	1.336
209311_at	BCL2L2	0.595
201545_s_at	BCL2L2-PABPN1_///_PABPN1	0.903
203795_s_at	BCL7A	0.657
202518_at	BCL7B	0.563
204129_at	BCL9	1.447
228065_at	BCL9L	1.207
201101_s_at	BCLAF1	0.622
220087_at	BCMO1	1.13
232449_at	BCO2	1.245
219433_at	BCOR	1.416
233572_s_at	BCORL1	0.926
226602_s_at	BCR	0.717
1570336_at	BDH1	0.399
235155_at	BDH2	2.08
239367_at	BDNF	1.168
224227_s_at	BDP1	0.468
208945_s_at	BECN1	1.45
227920_at	BEND3	0.896
230896_at	BEND4	1.129
231175_at	BEND6	1.325
227341_at	BEND7	0.458
237003_at	BEST3	0.649
202710_at	BET1	1.149
215440_s_at	BEX4	1.18
218056_at	BFAR	1.116
201170_s_at	BHLHE40	0.731
221530_s_at	BHLHE41	4.005
213429_at	BICC1	0.164
214806_at	BICD1	1.668
212702_s_at	BICD2	0.698
227143_s_at	BID	0.418
205780_at	BIK	1.067
210202_s_at	BIN1	0.823
202076_at	BIRC2	1.217
210538_s_at	BIRC3	0.28
202095_s_at	BIRC5	0.807
233093_s_at	BIRC6	1.231
233255_s_at	BIVM	1.229
205733_at	BLM	0.706
202179_at	BLMH	0.834
202592_at	BLOC1S1	0.668
225049_at	BLOC1S2	1.292
228244_at	BLOC1S3	0.773
203771_s_at	BLVRA	0.862
1558560_s_at	BLZF1	2.761
202265_at	BMI1_///_COMMD3-BMI1	1.194
205289_at	BMP2	0.432
226853_at	BMP2K	1.81
211518_s_at	BMP4	1.521
235275_at	BMP8B	1.174
241986_at	BMPER	2.683
204832_s_at	BMPR1A	1.868
242579_at	BMPR1B	0.825
225144_at	BMPR2	2.441
203082_at	BMS1	0.714
1552487_a_at	BNC1	1.455
229942_at	BNC2	1.614
204930_s_at	BNIP1	0.66
209308_s_at	BNIP2	1.236
201849_at	BNIP3	1.07
221479_s_at	BNIP3L	0.761
230035_at	BOC	1.199
225030_at	BOD1	1.157
242594_at	BOD1L1	0.53
223349_s_at	BOK	0.794
241644_at	BOLA2	0.93
210396_s_at	BOLA2_///_LOC440354_///_LOC595101	1.122
227291_s_at	BOLA3	0.95
212563_at	BOP1	0.745
203502_at	BPGM	1.262
205750_at	BPHL	1.241
232103_at	BPNT1	1.207
230056_at	BPTF	0.868
207186_s_at	BPTF_///_LOC146880	0.781
243829_at	BRAF	0.672
213473_at	BRAP	1.221
225437_s_at	BRAT1	1.17
204531_s_at	BRCA1	0.897
231913_s_at	BRCC3	1.883
214911_s_at	BRD2	0.519
212547_at	BRD3	0.673
202103_at	BRD4	0.622
221776_s_at	BRD7	0.722
202227_s_at	BRD8	0.777
220155_s_at	BRD9	0.702
229798_s_at	BRI3	0.837
231810_at	BRI3BP	0.752
221703_at	BRIP1	1.474
224023_s_at	BRK1	0.585
224575_at	BRK1_///_LOC100653323	0.826
224484_s_at	BRMS1L	1.986
241908_at	BROX	0.684
202427_s_at	BRP44	1.412
218024_at	BRP44L	0.865
204481_at	BRPF1	0.812
225446_at	BRWD1	0.671
244738_at	BRWD3	2.016
222200_s_at	BSDC1	0.881
204586_at	BSN	1.586
205715_at	BST1	0.932
209430_at	BTAF1	1.234
223174_at	BTBD10	0.936
238692_at	BTBD11	2.83
1557049_at	BTBD19	1.764
202946_s_at	BTBD3	0.353
224945_at	BTBD7	1.554
235248_at	BTBD9	0.754
241412_at	BTC	0.612
204167_at	BTD	1.733
243165_at	BTF3	0.791
225976_at	BTF3L4	0.535
200920_s_at	BTG1	0.506
201236_s_at	BTG2	2.084
215425_at	BTG3	0.59
205299_s_at	BTN2A2	0.744
209770_at	BTN3A1	1.407
212613_at	BTN3A2	1.362
204820_s_at	BTN3A2_///_BTN3A3	1.574
204821_at	BTN3A3	1.83
204901_at	BTRC	2.056
216275_at	BUB1	0.345
203755_at	BUB1B	0.756
201456_s_at	BUB3	0.825
224504_s_at	BUD13	0.69
205690_s_at	BUD31	0.777
203612_at	BYSL	1.165
228826_at	BZRAP1-AS1	0.87
200776_s_at	BZW1	0.958
223703_at	C10orf11	0.882
1555923_a_at	C10orf114	0.769
219844_at	C10orf118	2.28
226892_at	C10orf12	1.399
218590_at	C10orf2	0.704
225334_at	C10orf32	0.871
227137_at	C10orf46	1.197
230051_at	C10orf47	0.723
225373_at	C10orf54	1.365
1557531_a_at	C10orf55	0.593
218174_s_at	C10orf57	1.18
1568733_at	C10orf76	0.53
236855_at	C10orf85	0.785
219240_s_at	C10orf88	1.344
1556200_a_at	C10orf90	0.801
231538_at	C11orf1	1.185
217969_at	C11orf2	0.472
52164_at	C11orf24	1.94
222807_at	C11orf30	1.233
1557799_at	C11orf31	0.832
236050_at	C11orf35	0.902
214772_at	C11orf41	1.314
1553787_at	C11orf45	0.715
221637_s_at	C11orf48	0.757
1559623_at	C11orf54	1.072
1560029_a_at	C11orf57	0.544
201784_s_at	C11orf58	1.323
1552988_at	C11orf65	1.419
221600_s_at	C11orf67	0.699
218789_s_at	C11orf71	1.212
230326_s_at	C11orf73	1.146
228249_at	C11orf74	0.644
219806_s_at	C11orf75	0.589
238593_at	C11orf80	0.907
228281_at	C11orf82	1.405
218641_at	C11orf95	0.771
227099_s_at	C11orf96	0.43
224759_s_at	C12orf23	1.287
228378_at	C12orf29	1.632
225837_at	C12orf32	0.911
218614_at	C12orf35	1.594
229778_at	C12orf39	1.563
218374_s_at	C12orf4	1.218
219022_at	C12orf43	0.714
218867_s_at	C12orf49	0.858
219099_at	C12orf5	1.304
211034_s_at	C12orf51	1.363
221777_at	C12orf52	1.403
236840_at	C12orf56	1.347
224719_s_at	C12orf57	0.61
236646_at	C12orf59	1.418
229888_at	C12orf60	1.606
223477_s_at	C12orf65	1.075
1554067_at	C12orf66	1.708
226943_at	C12orf73	3.013
225105_at	C12orf75	1.352
226583_at	C12orf76	1.566
220930_s_at	C13orf44	0.813
238113_at	C13orf44-AS1	0.774
202562_s_at	C14orf1	1.249
219757_s_at	C14orf101	1.426
237328_at	C14orf105	5.018
213246_at	C14orf109	1.052
219720_s_at	C14orf118	1.361
227158_at	C14orf126	1.297
223239_at	C14orf129	1.433
218431_at	C14orf133	0.609
227699_at	C14orf149	1.622
1554039_at	C14orf159	1.229
219526_at	C14orf169	0.87
238647_at	C14orf28	1.504
220173_at	C14orf45	0.854
219009_at	C14orf93	0.636
225300_at	C15orf23	0.848
218791_s_at	C15orf29	1.61
1556588_at	C15orf37	0.879
228666_at	C15orf38	0.694
204494_s_at	C15orf39	1.353
224486_s_at	C15orf41	1.396
232475_at	C15orf42	0.766
221265_s_at	C15orf44	0.937
223484_at	C15orf48	1.139
1562367_at	C15orf54	0.848
225397_at	C15orf57	0.793
229742_at	C15orf61	0.942
233809_at	C15orf63	1.186
226692_at	C15orf63_///_MIR1282_///_SERF2	0.567
230281_at	C16orf46	1.327
223407_at	C16orf48	0.659
230296_at	C16orf52	0.691
218300_at	C16orf53	0.703
1559584_a_at	C16orf54	3.138
230811_at	C16orf55	0.655
218060_s_at	C16orf57	0.838
222190_s_at	C16orf58	0.9
203173_s_at	C16orf62	0.798
205781_at	C16orf7	0.771
223440_at	C16orf70	1.41
225183_at	C16orf72	1.259
1553990_at	C16orf79	0.854
217957_at	C16orf80	0.924
226608_at	C16orf87	1.522
213235_at	C16orf88	0.801
225749_at	C16orf91	0.637
219785_s_at	C16orf95	0.677
229071_at	C17orf100	1.347
64438_at	C17orf101	0.466
226657_at	C17orf103	0.418
220058_at	C17orf39	0.602
223401_at	C17orf48	1.044
238166_s_at	C17orf51_///_FAM27L	1.093
231651_at	C17orf57	1.256
226901_at	C17orf58	1.063
227063_at	C17orf61	0.578
56197_at	C17orf61-PLSCR3_///_PLSCR3	0.844
218130_at	C17orf62	1.277
236863_at	C17orf67	1.467
1553400_a_at	C17orf69	0.858
203830_at	C17orf75	0.865
223352_s_at	C17orf80	1.678
236384_at	C17orf85	0.721
225967_s_at	C17orf89	0.798
228066_at	C17orf96	0.439
229238_at	C17orf97	0.638
209574_s_at	C18orf1	2.022
223526_at	C18orf21	0.88
217508_s_at	C18orf25	2.029
232222_at	C18orf49	1.972
1553652_a_at	C18orf54	1.823
228989_at	C18orf56	0.766
227704_at	C19orf12	0.686
221587_s_at	C19orf24	0.884
226379_s_at	C19orf25	0.807
1552355_s_at	C19orf26	0.891
223631_s_at	C19orf33	0.746
232730_at	C19orf44	0.788
224468_s_at	C19orf48	0.801
231901_at	C19orf52	0.925
217926_at	C19orf53	0.748
222052_at	C19orf54	0.626
242640_at	C19orf55	1.245
218958_at	C19orf60	0.77
53720_at	C19orf66	1.188
200056_s_at	C1D	1.247
219439_at	C1GALT1	2.279
219283_at	C1GALT1C1	1.367
220988_s_at	C1QTNF3	0.854
223499_at	C1QTNF5_///_MFRP	0.481
222277_at	C1QTNF9B-AS1	0.53
212067_s_at	C1R	1.271
218983_at	C1RL	2.937
240771_at	C1orf101	1.248
219010_at	C1orf106	0.707
218712_at	C1orf109	1.557
220840_s_at	C1orf112	0.89
206721_at	C1orf114	1.329
218546_at	C1orf115	0.745
219476_at	C1orf116	10.911
225480_at	C1orf122	1.322
1553444_a_at	C1orf127	1.28
226242_at	C1orf131	1.187
230121_at	C1orf133	0.636
220011_at	C1orf135	0.958
212005_at	C1orf144	0.437
1560554_a_at	C1orf145	0.738
37005_at	C1orf151-NBL1_///_NBL1	0.666
228532_at	C1orf162	0.772
238625_at	C1orf168	1.252
224501_at	C1orf170	1.207
238010_at	C1orf174	0.702
222281_s_at	C1orf186_///_LOC100505650	1.221
1556633_at	C1orf204	0.721
223125_s_at	C1orf21	0.694
225404_at	C1orf212	0.844
212791_at	C1orf216	0.54
218721_s_at	C1orf27	1.15
225638_at	C1orf31	0.705
219063_at	C1orf35	0.695
1555226_s_at	C1orf43	0.777
219406_at	C1orf50	1.432
62212_at	C1orf50_///_LOC100129924	1.302
228135_at	C1orf52	1.155
1558508_a_at	C1orf53	2.009
219506_at	C1orf54	1.311
221222_s_at	C1orf56	0.443
205103_at	C1orf61	0.761
209006_s_at	C1orf63	1.183
229933_at	C1orf74	1.281
1558692_at	C1orf85	1.686
203429_s_at	C1orf9	1.225
225376_at	C20orf11	1.171
209020_at	C20orf111	0.65
225224_at	C20orf112	1.138
226607_at	C20orf194	0.491
1553311_at	C20orf197	2.518
218586_at	C20orf20	1.682
224376_s_at	C20orf24_///_TGIF2-C20ORF24	0.857
218081_at	C20orf27	1.184
206656_s_at	C20orf3	1.183
218089_at	C20orf4	0.596
234926_s_at	C20orf43	0.743
225890_at	C20orf72	0.83
236390_at	C20orf94	0.805
1559028_at	C21orf15	1.306
203996_s_at	C21orf2	0.694
202217_at	C21orf33	0.835
1553789_a_at	C21orf58	0.511
218123_at	C21orf59	0.684
221211_s_at	C21orf7	0.837
220941_s_at	C21orf91	1.318
223039_at	C22orf13	0.499
235396_at	C22orf25	0.713
200042_at	C22orf28	0.896
219560_at	C22orf29	0.723
225794_s_at	C22orf32	0.687
1553974_at	C22orf39	0.796
227590_at	C22orf40	0.697
219309_at	C22orf46	0.811
212875_s_at	C2CD2	0.829
204758_s_at	C2CD2L	0.765
231708_at	C2CD3	1.518
224971_at	C2orf15_///_MRPL30	1.336
219783_at	C2orf18	1.574
204962_s_at	C2orf18_///_CENPA	0.654
242418_at	C2orf27A	0.498
224695_at	C2orf29	1.149
219128_at	C2orf42	1.121
222193_at	C2orf43	0.583
219120_at	C2orf44	1.197
219176_at	C2orf47	1.151
226951_at	C2orf49	0.803
223560_s_at	C2orf56	1.26
228316_at	C2orf63	1.637
221878_at	C2orf68	0.691
227973_at	C2orf69	1.219
1568658_at	C2orf74_///_KIAA1841	0.801
227840_at	C2orf76	1.788
223754_at	C2orf88	0.288
217767_at	C3	1.881
209906_at	C3AR1	3.279
219288_at	C3orf14	1.482
225279_s_at	C3orf17	0.577
219114_at	C3orf18	1.171
225559_at	C3orf19	0.653
241663_at	C3orf23	1.801
224523_s_at	C3orf26	0.806
201678_s_at	C3orf37	0.919
226524_at	C3orf38	1.467
1559021_at	C3orf52	2.324
226464_at	C3orf58	1.197
242447_at	C3orf70	0.517
229863_s_at	C3orf75	0.687
229826_at	C3orf78	0.529
236738_at	C3orf80	0.221
208209_s_at	C4BPB	6.491
235350_at	C4orf19	1.953
228859_at	C4orf21	0.9
236984_at	C4orf26	2.446
218646_at	C4orf27	1.134
241968_at	C4orf29	0.594
224605_at	C4orf3	0.47
227856_at	C4orf32	1.247
1552370_at	C4orf33	1.519
224990_at	C4orf34	1.296
235088_at	C4orf46	1.13
201812_s_at	C4orf46_///_TOMM7	0.889
236915_at	C4orf47	1.094
225014_at	C4orf52	0.543
203024_s_at	C5orf15	1.049
203738_at	C5orf22	1.258
1553108_at	C5orf24	1.194
228805_at	C5orf25	0.829
219029_at	C5orf28	1.743
221823_at	C5orf30	1.445
229886_at	C5orf34	0.806
219381_at	C5orf42	1.413
224740_at	C5orf43	1.15
218674_at	C5orf44	1.272
226159_at	C5orf51	1.691
235219_at	C5orf55	0.797
1564276_at	C5orf56	0.815
223276_at	C5orf62	1.327
226306_at	C6orf1	1.303
217924_at	C6orf106	1.422
39817_s_at	C6orf108	0.547
232777_s_at	C6orf118	1.163
221786_at	C6orf120	1.959
241455_at	C6orf132	1.553
227456_s_at	C6orf136	0.938
1552575_a_at	C6orf141	2.422
213312_at	C6orf162	1.349
233787_at	C6orf163	1.298
232038_at	C6orf170	1.683
231642_at	C6orf201	0.721
223576_at	C6orf203	1.559
218195_at	C6orf211	1.252
235707_at	C6orf228	0.889
204968_at	C6orf47	1.781
238504_at	C6orf57	2.152
238383_at	C6orf58	0.714
208809_s_at	C6orf62	1.044
227656_at	C6orf70	1.446
224977_at	C6orf89	0.372
230487_at	C6orf99	0.595
204215_at	C7orf23	1.147
53202_at	C7orf25_///_PSMA2	1.623
47083_at	C7orf26	0.571
229146_at	C7orf31	0.838
226018_at	C7orf41	0.481
220659_s_at	C7orf43	1.089
232330_at	C7orf44	0.837
240900_at	C7orf50	0.652
226780_s_at	C7orf55	0.259
1557636_a_at	C7orf57	1.424
224890_s_at	C7orf59	0.587
228149_at	C7orf60	1.721
229913_at	C7orf61	0.823
224758_at	C7orf73	1.109
224751_at	C7orf73_///_LOC100289196_///_LOC100508939	1.744
1552793_at	C8orf31	1.254
218187_s_at	C8orf33	0.261
231380_at	C8orf34	2.46
244569_at	C8orf37	1.131
225534_at	C8orf40	0.775
227627_at	C8orf44-SGK3_///_SGK3	1.228
236634_at	C8orf48	0.779
226165_at	C8orf59	1.076
227672_at	C8orf73	1.167
225702_at	C8orf76	1.108
226710_at	C8orf82	0.706
230521_at	C9orf100	0.582
59437_at	C9orf116	0.791
1557867_s_at	C9orf117	1.516
224879_at	C9orf123	0.584
243610_at	C9orf135	1.748
226070_at	C9orf142	0.946
222195_s_at	C9orf156	0.837
222166_at	C9orf16	0.439
1569144_a_at	C9orf169	2.053
232270_at	C9orf3_///_LOC100507319	0.607
218904_s_at	C9orf40	0.115
231286_at	C9orf47	1.163
235940_at	C9orf64	0.726
1552755_at	C9orf66	1.295
224962_at	C9orf69	0.921
225919_s_at	C9orf72	1.659
233504_at	C9orf84	1.313
235866_at	C9orf85	0.566
220050_at	C9orf9	1.378
221865_at	C9orf91	1.337
203963_at	CA12	2.247
231270_at	CA13_///_LOC100507258	1.27
219464_at	CA14	1.384
209301_at	CA2	0.56
213363_at	CA5BP1	1.097
217873_at	CAB39	1.195
221003_s_at	CAB39L	1.152
202624_s_at	CABIN1	0.835
226004_at	CABLES2	0.723
243173_at	CABP7	1.335
224279_s_at	CABYR	1.617
61874_at	CACFD1	1.1
225627_s_at	CACHD1	1.081
214933_at	CACNA1A	0.564
211315_s_at	CACNA1G	1.152
221631_at	CACNA1I	1.159
227623_at	CACNA2D1	1.387
219714_s_at	CACNA2D3	2.274
228083_at	CACNA2D4	1.26
207776_s_at	CACNB2	1.264
34726_at	CACNB3	1.337
231355_at	CACNG8	1.221
215954_s_at	CACTIN	0.904
225192_at	CACUL1	1.402
201382_at	CACYBP	0.624
209031_at	CADM1	0.714
222293_at	CADM4	0.463
219572_at	CADPS2	0.718
235829_at	CAHM	0.742
205625_s_at	CALB1	1.136
238560_at	CALCOCO2	1.127
206331_at	CALCRL	1.184
212077_at	CALD1	1.501
57715_at	CALHM2	1.045
211985_s_at	CALM1_///_CALM2_///_CALM3	0.922
64408_s_at	CALML4	0.449
229549_at	CALU	0.717
235626_at	CAMK1D	0.678
226382_at	CAMK1D_///_LOC283070	0.477
225019_at	CAMK2D	1.77
212757_s_at	CAMK2G	0.678
218309_at	CAMK2N1	1.194
230706_s_at	CAMK2N2	0.878
210349_at	CAMK4	1.135
210787_s_at	CAMKK2	1.372
219617_at	CAMKMT	1.121
203538_at	CAMLG	0.843
212710_at	CAMSAP1	0.808
212765_at	CAMSAP2	0.707
1555370_a_at	CAMTA1	0.678
212948_at	CAMTA2	0.863
207483_s_at	CAND1	1.234
213547_at	CAND2	0.481
1554327_a_at	CANT1	0.869
238034_at	CANX	0.845
212554_at	CAP2	1.323
201850_at	CAPG	0.598
1557321_a_at	CAPN14	1.17
208683_at	CAPN2	1.16
210944_s_at	CAPN3	0.679
202966_at	CAPN6	1.277
203356_at	CAPN7	1.668
200723_s_at	CAPRIN1	1.53
218456_at	CAPRIN2	2.139
224370_s_at	CAPS2	0.946
241275_at	CAPZA1	0.742
201238_s_at	CAPZA2	1.17
37012_at	CAPZB	1.165
210026_s_at	CARD10	1.285
1552701_a_at	CARD16	2.438
1552703_s_at	CARD16_///_CASP1	1.21
224414_s_at	CARD6	0.785
204950_at	CARD8	0.496
224910_at	CARHSP1	0.392
217940_s_at	CARKD	0.717
212971_at	CARS	1.503
231023_at	CARS2	0.861
220168_at	CASC1	0.423
1556630_at	CASC2	1.135
224619_at	CASC4	0.727
1552680_a_at	CASC5	0.442
231244_at	CASD1	0.928
207620_s_at	CASK	1.425
1552689_at	CASKIN1	0.598
206011_at	CASP1	0.521
205467_at	CASP10	1.394
226032_at	CASP2	1.051
202763_at	CASP3	0.718
209310_s_at	CASP4	0.641
207181_s_at	CASP7	1.334
213373_s_at	CASP8	1.224
203984_s_at	CASP9	1.4
212580_at	CAST	1.222
201432_at	CAT	1.211
1561405_s_at	CATSPER2	1.286
217588_at	CATSPER2_///_CATSPER2P1	0.811
230981_at	CATSPER3	0.695
203065_s_at	CAV1	0.85
203323_at	CAV2	4.144
209144_s_at	CBFA2T2	0.876
202370_s_at	CBFB	0.77
243475_at	CBL	3.054
209682_at	CBLB	1.48
227187_at	CBLL1	0.608
242301_at	CBLN2	0.64
235221_at	CBLN3	1.364
205379_at	CBR3	0.407
1559501_at	CBR3-AS1	1.205
1553693_s_at	CBR4	0.656
1553972_a_at	CBS	1.312
220175_s_at	CBWD1_///_CBWD2_///_CBWD3_///_CBWD5_///_CBWD6_///_CBWD7_///_LOC100653334	1.057
201518_at	CBX1	0.914
240084_at	CBX2	0.426
1555920_at	CBX3	0.379
227558_at	CBX4	1.491
242069_at	CBX5	0.411
202048_s_at	CBX6	0.593
212914_at	CBX7	0.717
242487_at	CC2D1B	0.665
236473_at	CC2D2A	0.701
219731_at	CC2D2B	1.134
239014_at	CCAR1	0.726
229641_at	CCBE1	0.6
209472_at	CCBL2	1.278
48117_at	CCDC101	0.714
224968_at	CCDC104	0.755
229063_s_at	CCDC107	0.657
218802_at	CCDC109B	0.878
230900_at	CCDC110	0.827
222890_at	CCDC113	0.742
225644_at	CCDC117	0.664
226011_at	CCDC12	0.775
1553894_at	CCDC122	1.885
225454_at	CCDC124	0.765
229082_at	CCDC125	0.771
228087_at	CCDC126	1.246
207045_at	CCDC132	0.693
225933_at	CCDC137	0.582
235644_at	CCDC138	1.376
240884_at	CCDC14	0.644
225523_at	CCDC142_///_MRPL53	0.687
1557544_at	CCDC147	2.4
1564757_a_at	CCDC148	1.387
241360_at	CCDC15	1.782
1553459_at	CCDC150	0.873
240293_at	CCDC153	1.145
1568796_at	CCDC157	0.813
1563022_at	CCDC160	0.899
1559003_a_at	CCDC163P	0.49
225723_at	CCDC167	0.684
1570153_at	CCDC169	1.863
233297_s_at	CCDC169_///_CCDC169-SOHLH2_///_SOHLH2	0.804
236320_at	CCDC17	1.54
239712_at	CCDC171	1.217
236665_at	CCDC18	0.681
220308_at	CCDC19	0.906
214037_s_at	CCDC22	0.818
226723_at	CCDC23	1.744
218125_s_at	CCDC25	1.41
1553849_at	CCDC26	0.592
209479_at	CCDC28A	0.892
219585_at	CCDC28B	1.143
230897_at	CCDC30_///_PPCS	1.074
1553666_at	CCDC34	0.641
239282_at	CCDC41	0.625
225607_at	CCDC43	0.814
222432_s_at	CCDC47	1.227
226713_at	CCDC50	0.445
218628_at	CCDC53	1.096
236998_at	CCDC56	0.86
235244_at	CCDC58	0.85
218936_s_at	CCDC59	0.882
204716_at	CCDC6	1.201
1558893_a_at	CCDC67	1.042
220180_at	CCDC68	1.383
1553214_a_at	CCDC7	1.263
229521_at	CCDC71L	1.264
228495_at	CCDC75	1.149
224521_s_at	CCDC77	0.954
243864_at	CCDC80	0.205
223300_s_at	CCDC82	0.752
227208_at	CCDC84	1.472
235228_at	CCDC85A	1.557
204609_at	CCDC85B	0.19
225045_at	CCDC88A	1.339
215343_at	CCDC88C	0.566
218288_s_at	CCDC90B	1.497
218545_at	CCDC91	1.298
218175_at	CCDC92	0.799
209689_at	CCDC93	0.816
204335_at	CCDC94	0.868
238682_at	CCDC96	0.818
225254_at	CCDC97	1.195
221685_s_at	CCDC99	0.557
37424_at	CCHCR1	1.229
205827_at	CCK	1.186
205476_at	CCL20	1.084
205114_s_at	CCL3_///_CCL3L1_///_CCL3L3	0.755
205899_at	CCNA1	0.056
203418_at	CCNA2	0.613
214710_s_at	CCNB1	0.788
202705_at	CCNB2	0.747
201955_at	CCNC	1.203
208712_at	CCND1	1.081
200953_s_at	CCND2	1.417
201700_at	CCND3	1.169
223084_s_at	CCNDBP1	0.798
213523_at	CCNE1	0.463
211814_s_at	CCNE2	0.263
204826_at	CCNF	0.657
208796_s_at	CCNG1	0.924
202769_at	CCNG2	0.433
204093_at	CCNH	0.948
208656_s_at	CCNI	0.665
229091_s_at	CCNJ	0.763
219227_at	CCNJL	0.845
219273_at	CCNK	0.641
1555411_a_at	CCNL1	0.873
210021_s_at	CCNO	0.685
225493_at	CCNT1	1.086
204645_at	CCNT2	1.983
224647_at	CCNY	0.839
227280_s_at	CCNYL1	1.476
1569878_at	CCNYL2	1.818
204662_at	CCP110	1.133
214151_s_at	CCPG1_///_DYX1C1-CCPG1	1.241
206983_at	CCR6	0.279
211434_s_at	CCRL2	1.607
1554283_at	CCRN4L	1.252
225904_at	CCSAP	0.778
201946_s_at	CCT2	0.788
227171_at	CCT4	0.752
208696_at	CCT5	0.866
210436_at	CCT8	0.675
201974_s_at	CCZ1	0.862
201973_s_at	CCZ1_///_CCZ1B	0.759
229900_at	CD109	2.308
204306_s_at	CD151	0.8
207840_at	CD160	1.094
223655_at	CD163L1	0.836
208653_s_at	CD164	2.451
207277_at	CD209	1.307
38521_at	CD22	1.46
266_s_at	CD24	1.448
227458_at	CD274	3.912
224859_at	CD276	1.311
203593_at	CD2AP	0.776
202256_at	CD2BP2	0.698
203799_at	CD302_///_LY75-CD302	0.666
206120_at	CD33	0.836
205264_at	CD3EAP	1.072
215346_at	CD40	1.539
210916_s_at	CD44	0.578
208783_s_at	CD46	1.063
213857_s_at	CD47	1.198
201925_s_at	CD55	1.885
216322_at	CD58	1.661
212463_at	CD59	0.727
209795_at	CD69	0.756
206508_at	CD70	1.144
200675_at	CD81	0.925
204440_at	CD83	0.562
205758_at	CD8A	1.492
202878_s_at	CD93	0.731
1555120_at	CD96	1.617
202910_s_at	CD97	0.699
201029_s_at	CD99	0.594
232172_at	CD99P1	0.661
201005_at	CD9_///_LOC100652804_///_LOC100653288	0.393
233647_s_at	CDADC1	1.173
228516_at	CDAN1	0.884
201725_at	CDC123	0.676
211348_s_at	CDC14B	0.228
209658_at	CDC16	1.209
202870_s_at	CDC20	0.57
1553655_at	CDC20B	1.339
202892_at	CDC23	1.529
204695_at	CDC25A	0.818
201853_s_at	CDC25B	0.675
205167_s_at	CDC25C	0.511
217878_s_at	CDC27	0.647
209953_s_at	CDC37	0.729
228561_at	CDC37L1	1.208
214230_at	CDC42	0.554
214464_at	CDC42BPA	0.448
217849_s_at	CDC42BPB	0.556
204693_at	CDC42EP1	0.814
214014_at	CDC42EP2	1.769
225685_at	CDC42EP3	0.886
229120_s_at	CDC42SE1	1.122
224709_s_at	CDC42SE2	1.576
204126_s_at	CDC45	0.416
209055_s_at	CDC5L	0.712
203968_s_at	CDC6	0.856
204510_at	CDC7	1.091
218578_at	CDC73	1.794
236957_at	CDCA2	0.617
223307_at	CDCA3	0.758
224753_at	CDCA5	0.714
230060_at	CDCA7	0.591
221520_s_at	CDCA8	0.74
218451_at	CDCP1	3.632
220115_s_at	CDH10	2.471
203440_at	CDH2	1.339
1553166_at	CDH24	2.425
220227_at	CDH4	1.792
204677_at	CDH5	1.182
205532_s_at	CDH6	2.497
210559_s_at	CDK1	0.66
212401_s_at	CDK11A_///_CDK11B	0.841
225694_at	CDK12	1.141
228991_at	CDK13	0.824
204604_at	CDK14	1.294
239201_at	CDK15	0.293
208823_s_at	CDK16	0.829
206474_at	CDK17	0.79
212899_at	CDK19	0.232
205271_s_at	CDK20	1.332
202246_s_at	CDK4	0.676
205852_at	CDK5R2	1.564
218315_s_at	CDK5RAP1	0.786
233540_s_at	CDK5RAP2	0.638
224851_at	CDK6	0.727
211297_s_at	CDK7	1.053
204831_at	CDK8	1.074
203198_at	CDK9	0.799
214877_at	CDKAL1	0.713
1555286_at	CDKL1	1.174
236017_at	CDKL3	0.767
202284_s_at	CDKN1A	1.37
209112_at	CDKN1B	0.754
213183_s_at	CDKN1C	1.587
218929_at	CDKN2AIP	1.11
235006_at	CDKN2AIPNL	0.892
204159_at	CDKN2C	0.683
1555758_a_at	CDKN3	0.774
1568696_at	CDNF	1.611
209501_at	CDR2	1.324
213230_at	CDR2L	0.509
205709_s_at	CDS1	2.32
228861_at	CDS2	0.611
213554_s_at	CDV3	1.247
203098_at	CDYL	1.077
1553647_at	CDYL2	1.488
209498_at	CEACAM1	6.68
230504_at	CEACAM19	1.429
212501_at	CEBPB	0.797
218592_s_at	CECR5	0.764
1553970_s_at	CEL	1.358
209489_at	CELF1	0.877
238966_at	CELF4	1.214
41660_at	CELSR1	0.755
36499_at	CELSR2	1.86
205165_at	CELSR3	0.626
212437_at	CENPB	0.804
223728_at	CENPBD1	0.59
204739_at	CENPC1	1.423
205046_at	CENPE	0.746
207828_s_at	CENPF	0.578
207590_s_at	CENPI	1.613
220885_s_at	CENPJ	0.519
1554271_a_at	CENPL	0.725
218741_at	CENPM	0.641
219555_s_at	CENPN	0.358
226118_at	CENPO	0.677
219294_at	CENPQ	0.72
226788_at	CENPT	0.943
226936_at	CENPW	0.753
204075_s_at	CEP104	2.038
226449_at	CEP120	1.314
1557756_a_at	CEP128	0.814
206003_at	CEP135	1.282
238535_at	CEP152	0.832
1558953_s_at	CEP164	0.69
1552717_s_at	CEP170_///_CEP170P1	0.862
230860_at	CEP19	1.592
218827_s_at	CEP192	0.934
236424_at	CEP250	1.199
221683_s_at	CEP290	0.684
213165_at	CEP350	1.63
225484_at	CEP41	0.681
241426_at	CEP44	0.895
203494_s_at	CEP57	1.263
1554019_s_at	CEP57L1	0.718
222151_s_at	CEP63	0.85
212677_s_at	CEP68	0.705
224150_s_at	CEP70	1.229
219531_at	CEP72	0.932
52285_f_at	CEP76	0.818
235919_at	CEP78	0.799
219611_s_at	CEP85	0.675
228007_at	CEP85L	1.057
1560599_a_at	CEP89	0.79
219375_at	CEPT1	1.141
224794_s_at	CERCAM_///_LOC100506065	1.441
224951_at	CERS5	1.158
212442_s_at	CERS6	0.585
209667_at	CES2	1.04
209194_at	CETN2	1.069
236588_at	CFDP1	1.204
215388_s_at	CFH_///_CFHR1	1.789
236792_at	CFL1	0.769
224352_s_at	CFL2	1.349
1556924_at	CFLAR-AS1	0.664
206861_s_at	CGGBP1	0.755
223233_s_at	CGN	1.69
225817_at	CGNL1	2.062
204605_at	CGRRF1	1.287
219270_at	CHAC1	1.834
235117_at	CHAC2	1.666
203975_s_at	CHAF1A	0.914
204775_at	CHAF1B	0.76
226194_at	CHAMP1	1.207
226896_at	CHCHD1	0.763
217972_at	CHCHD3	0.705
229595_at	CHCHD4	1.124
224462_s_at	CHCHD6	0.566
218642_s_at	CHCHD7	0.782
220647_s_at	CHCHD8	0.859
1556988_s_at	CHD1L	1.156
228999_at	CHD2	2.261
225951_s_at	CHD2_///_LOC100507217	1.292
208807_s_at	CHD3	1.327
201182_s_at	CHD4	0.527
225026_at	CHD6	1.313
222755_s_at	CHD7	0.432
212615_at	CHD9	1.365
205393_s_at	CHEK1	0.868
1568704_a_at	CHERP	0.832
218803_at	CHFR	0.891
204260_at	CHGB	5.565
228345_at	CHIC1	0.505
219492_at	CHIC2	0.878
204233_s_at	CHKA	1.502
204193_at	CHKB	0.718
1569183_a_at	CHM	1.776
226350_at	CHML	0.88
201933_at	CHMP1A	0.826
218177_at	CHMP1B	0.765
202121_s_at	CHMP2A	0.689
202536_at	CHMP2B	0.78
222437_s_at	CHMP3_///_RNF103-CHMP3	0.775
225119_at	CHMP4B	0.738
226803_at	CHMP4C	1.251
218085_at	CHMP5	1.169
218743_at	CHMP6	0.557
212313_at	CHMP7	0.699
212624_s_at	CHN1	0.191
239436_at	CHORDC1	1.702
221799_at	CHPF2	1.122
221675_s_at	CHPT1	0.676
231764_at	CHRAC1	0.46
209763_at	CHRDL1	0.936
220210_at	CHRNA10	0.87
206533_at	CHRNA5	0.887
226372_at	CHST11	0.929
218927_s_at	CHST12	1.52
226314_at	CHST14	0.766
243478_at	CHST2	0.661
220446_s_at	CHST4	1.236
203044_at	CHSY1	1.087
242100_at	CHSY3	1.373
226569_s_at	CHTF18	0.671
224732_at	CHTF8	0.873
223210_at	CHURC1	1.341
225851_at	CHURC1-FNTB_///_FNTB	0.738
239053_at	CIAO1	0.583
208968_s_at	CIAPIN1	1.081
212784_at	CIC	0.596
219398_at	CIDEC	1.441
1554839_at	CIDECP	1.269
200811_at	CIRBP	0.886
218597_s_at	CISD1	0.931
226689_at	CISD2	0.862
226727_at	CISD3	0.526
207980_s_at	CITED2	1.272
228625_at	CITED4	0.864
212801_at	CIT_///_MIR1178	0.6
1554264_at	CKAP2	0.709
229610_at	CKAP2L	0.529
200998_s_at	CKAP4	0.66
1555278_a_at	CKAP5	0.756
223451_s_at	CKLF	0.631
219161_s_at	CKLF_///_CKLF-CMTM1	0.815
201897_s_at	CKS1B	0.783
204170_s_at	CKS2	0.872
212752_at	CLASP1	1.109
212306_at	CLASP2	1.137
220810_at	CLCA3P	0.627
207855_s_at	CLCC1	1.794
219500_at	CLCF1	0.771
213499_at	CLCN2	0.934
201732_s_at	CLCN3	0.664
214769_at	CLCN4	2.372
206704_at	CLCN5	1.9
203950_s_at	CLCN6	0.77
218182_s_at	CLDN1	1.301
1556687_a_at	CLDN10	0.917
1561105_at	CLDN11	1.796
223249_at	CLDN12	0.788
219640_at	CLDN15	1.078
223509_at	CLDN2	1.201
222738_at	CLDN22_///_WWC2	0.41
228706_s_at	CLDN23	1.173
239146_at	CLDND1	1.503
211709_s_at	CLEC11A	1.122
209732_at	CLEC2B	1.144
221724_s_at	CLEC4A	1.092
219859_at	CLEC4E	1.352
1552410_at	CLEC4F	1.067
205830_at	CLGN	1.304
213415_at	CLIC2	1.485
221881_s_at	CLIC4	1.592
213317_at	CLIC5	2.128
201768_s_at	CLINT1	0.689
1558924_s_at	CLIP1	0.397
211031_s_at	CLIP2	1.347
219944_at	CLIP4	1.23
202140_s_at	CLK3	0.699
210346_s_at	CLK4	1.3
228082_at	CLMP	1.303
204084_s_at	CLN5	1.203
218161_s_at	CLN6	0.858
219340_s_at	CLN8	1.36
1562587_at	CLNK	0.85
209143_s_at	CLNS1A	0.918
225856_at	CLOCK	0.884
229496_at	CLP1	1.233
221845_s_at	CLPB	0.572
202799_at	CLPP	0.512
211136_s_at	CLPTM1	1.179
223020_at	CLPTM1L	0.714
204809_at	CLPX	1.275
243840_at	CLSPN	0.525
204375_at	CLSTN3	1.176
204050_s_at	CLTA	0.865
221996_s_at	CLTB	0.622
239871_at	CLTC	0.833
205944_s_at	CLTCL1	1.378
208792_s_at	CLU	1.53
235080_at	CLUAP1	0.763
239683_at	CLYBL	0.644
229604_at	CMAHP	1.398
218111_s_at	CMAS	1.44
224992_s_at	CMIP	0.831
217870_s_at	CMPK1	0.906
226702_at	CMPK2	0.709
224733_at	CMTM3	0.64
224998_at	CMTM4	0.136
1565657_at	CMTM6	2.854
226017_at	CMTM7	1.747
235099_at	CMTM8	1.437
233520_s_at	CMYA5	0.599
1562460_at	CNDP2	0.717
235812_at	CNEP1R1	1.826
206417_at	CNGA1	2.03
201653_at	CNIH	1.12
214841_at	CNIH3_///_LOC100506354	4.228
243051_at	CNIH4	0.765
227481_at	CNKSR3	1.24
201445_at	CNN3	1.248
1554522_at	CNNM2	1.583
220739_s_at	CNNM3	0.778
218900_at	CNNM4	1.556
223431_at	CNO	0.877
1554052_at	CNOT1	0.686
223219_s_at	CNOT10	0.828
233054_at	CNOT2	2.945
229143_at	CNOT3	0.74
210204_s_at	CNOT4	1.672
222476_at	CNOT6	0.678
227119_at	CNOT6L	0.518
218250_s_at	CNOT7	0.838
202163_s_at	CNOT8	1.153
1557943_at	CNP	0.905
207511_s_at	CNPPD1	0.779
209797_at	CNPY2	0.676
217931_at	CNPY3	0.671
227313_at	CNPY4	1.239
226751_at	CNRIP1	0.813
225551_at	CNST	0.803
239989_at	CNTLN	2.249
233202_at	CNTNAP3	1.224
223796_at	CNTNAP3_///_CNTNAP3B	4.309
205642_at	CNTRL	0.618
228633_s_at	CNTROB	0.743
206497_at	COA1	0.725
225409_at	COA5	0.809
201913_s_at	COASY	0.74
203642_s_at	COBLL1	1.532
227784_s_at	COG1	0.841
203073_at	COG2	0.799
1554339_a_at	COG3	0.806
203629_s_at	COG5	1.502
213190_at	COG7	1.15
227770_at	COG8	0.444
219575_s_at	COG8_///_PDF	0.64
203653_s_at	COIL	0.577
37892_at	COL11A1	2.685
213870_at	COL11A2	0.661
225664_at	COL12A1	1.269
211343_s_at	COL13A1	2.858
1556499_s_at	COL1A1	2.837
225293_at	COL27A1	0.789
211980_at	COL4A1	1.15
211964_at	COL4A2	1.192
223465_at	COL4A3BP	1.706
229779_at	COL4A4	2.825
213110_s_at	COL4A5	3.277
210945_at	COL4A6	2.941
212488_at	COL5A1	1.545
221729_at	COL5A2	2.194
213428_s_at	COL6A1	1.128
213290_at	COL6A2	1.56
201438_at	COL6A3	0.351
1553835_a_at	COL6A5	1.365
226237_at	COL8A1	68.038
204724_s_at	COL9A3	0.831
207420_at	COLEC10	0.485
221019_s_at	COLEC12	2.198
226024_at	COMMD1	0.667
222637_at	COMMD10	3.511
223491_at	COMMD2	1.273
218048_at	COMMD3	1.125
206441_s_at	COMMD4	0.736
224387_at	COMMD5	0.786
225312_at	COMMD6	1.067
224815_at	COMMD7	0.712
218351_at	COMMD8	1.606
218072_at	COMMD9	0.743
208818_s_at	COMT	0.823
226870_at	COMTD1	0.682
214337_at	COPA	2.204
201359_at	COPB1	1.298
201098_at	COPB2	1.128
223457_at	COPG2	1.088
202467_s_at	COPS2	1.115
202078_at	COPS3	1.079
218042_at	COPS4	1.068
201652_at	COPS5	1.174
201405_s_at	COPS6	0.769
225696_at	COPS7B	0.814
214260_at	COPS8	1.36
235897_at	COPZ2	0.632
225747_at	COQ10A	0.729
1561948_at	COQ10B	0.829
213379_at	COQ2	1.211
228931_at	COQ4	0.697
223114_at	COQ5	0.777
209745_at	COQ7	0.77
220356_at	CORIN	1.428
222409_at	CORO1C	0.927
227177_at	CORO2A	2.193
209789_at	CORO2B	0.571
219040_at	CORO7	0.91
210182_at	CORT	0.857
1556346_at	COTL1	0.751
1553538_s_at	COX1	1.094
203858_s_at	COX10	0.904
214277_at	COX11	1.38
225772_s_at	COX14	0.649
235855_at	COX15	0.736
203880_at	COX17	0.559
230909_at	COX18	0.891
235533_at	COX19	1.407
200086_s_at	COX4I1	0.839
203663_s_at	COX5A	1.045
200925_at	COX6A1	1.128
201441_at	COX6B1	0.829
201597_at	COX7A2	1.078
201256_at	COX7A2L	0.944
239252_at	COX7B	0.757
213846_at	COX7C	0.632
206212_at	CPA2	1.68
205832_at	CPA4	9.329
1552511_a_at	CPA6	3.522
206651_s_at	CPB2	0.837
201940_at	CPD	1.357
201117_s_at	CPE	2.272
222903_s_at	CPEB1	0.873
235479_at	CPEB2	2.155
205773_at	CPEB3	0.574
224829_at	CPEB4	1.46
228728_at	CPED1	2.011
223500_at	CPLX1	1.68
225129_at	CPNE2	0.874
202119_s_at	CPNE3	1.089
228796_at	CPNE4	1.715
228365_at	CPNE8	1.33
204172_at	CPOX	1.798
218610_s_at	CPPED1	1.596
203501_at	CPQ	1.316
204920_at	CPS1	1.617
225994_at	CPSF2	1.248
225082_at	CPSF3	1.154
202470_s_at	CPSF6	0.422
204264_at	CPT2	1.478
208146_s_at	CPVL	1.278
202575_at	CRABP2	1.611
209833_at	CRADD	0.75
225172_at	CRAMP1L	1.356
209522_s_at	CRAT	0.938
222533_at	CRBN	1.591
[truncated: 8,477 more rows]
